# Supplementary material for: Insight into the genomes of dominant yeast symbionts of European spruce bark beetle, Ips typographus
Source: Front Microbiol. 2023 Apr 3;14:1108975. doi: 10.3389/fmicb.2023.1108975 (PMC10106607; doi:10.3389/fmicb.2023.1108975)
Supplement: Supplementary file 3 [file Table_2.XLSX]

## Sheet: Kuraishia_molischiana
Kuraishia_molischiana_g1024	GT71.hmm	5.2e-81	9.5e-81
Kuraishia_molischiana_g1155	CE1.hmm	7.1e-10	9.1e-10
Kuraishia_molischiana_g1155	CE10.hmm	5.2e-06	7.1e-06
Kuraishia_molischiana_g1188	GH65.hmm	1.5e-83	3.8e-83
Kuraishia_molischiana_g1188	GH95.hmm	4.4e-12	4.5e-08
Kuraishia_molischiana_g124	CE1.hmm	9.1e-07	1.7e-06
Kuraishia_molischiana_g1247	GT41.hmm	1.3e-20	4.3e-08
Kuraishia_molischiana_g1285	GT15.hmm	3.5e-116	4.8e-116
Kuraishia_molischiana_g1298	GH3.hmm	1.2e-63	2.4e-63
Kuraishia_molischiana_g1308	GT3.hmm	1.2e-296	1.3e-296
Kuraishia_molischiana_g1308	GT4.hmm	2.8e-08	8e-06
Kuraishia_molischiana_g1308	GT5.hmm	7.5e-13	8e-09
Kuraishia_molischiana_g1328	GH5.hmm	4.5e-10	7.3e-10
Kuraishia_molischiana_g1328	GH72.hmm	1.8e-117	2.6e-117
Kuraishia_molischiana_g1355	GH37.hmm	2.7e-148	3.3e-148
Kuraishia_molischiana_g1397	GH72.hmm	1.8e-118	2.3e-118
Kuraishia_molischiana_g140	GT62.hmm	1.1e-119	2e-119
Kuraishia_molischiana_g1430	GH5.hmm	3.7e-50	4.7e-50
Kuraishia_molischiana_g1438	GT33.hmm	2.7e-119	4.3e-119
Kuraishia_molischiana_g147	GT41.hmm	1.3e-32	2.4e-11
Kuraishia_molischiana_g1506	GH89.hmm	1.5e-186	1.9e-186
Kuraishia_molischiana_g1513	GT32.hmm	3.1e-22	9.3e-22
Kuraishia_molischiana_g1551	GT28.hmm	1.3e-09	7.2e-09
Kuraishia_molischiana_g1560	GT35.hmm	1.9e-278	2.2e-278
Kuraishia_molischiana_g159	GT59.hmm	3.5e-111	4.5e-109
Kuraishia_molischiana_g1606	GH17.hmm	6.3e-26	2.1e-25
Kuraishia_molischiana_g165	GH31.hmm	2.3e-150	3e-150
Kuraishia_molischiana_g1650	GH63.hmm	8.1e-19	1.4e-18
Kuraishia_molischiana_g1652	GT71.hmm	3.7e-56	3.7e-56
Kuraishia_molischiana_g1652	GT8.hmm	1.7e-06	4.8e-06
Kuraishia_molischiana_g1661	GH17.hmm	3.4e-45	6.3e-45
Kuraishia_molischiana_g1707	CE9.hmm	1.7e-08	1.6e-05
Kuraishia_molischiana_g1718	CE1.hmm	9.4e-06	1.7e-05
Kuraishia_molischiana_g1718	CE10.hmm	4.9e-56	5.9e-56
Kuraishia_molischiana_g1724	GH125.hmm	5.2e-161	6.1e-161
Kuraishia_molischiana_g1764	GT21.hmm	2.6e-80	3.1e-80
Kuraishia_molischiana_g1915	GH3.hmm	9.4e-64	1.7e-63
Kuraishia_molischiana_g1978	GT41.hmm	1e-10	0.00015
Kuraishia_molischiana_g2017	GH3.hmm	1.5e-59	2.2e-59
Kuraishia_molischiana_g2025	CBM21.hmm	7.8e-27	7.8e-27
Kuraishia_molischiana_g2043	GH81.hmm	5.9e-200	7.3e-200
Kuraishia_molischiana_g2049	GH81.hmm	1.8e-221	2.3e-221
Kuraishia_molischiana_g2060	GH29.hmm	2.5e-89	3.4e-89
Kuraishia_molischiana_g2061	GH1.hmm	1.2e-108	1.4e-108
Kuraishia_molischiana_g2114	CE1.hmm	4.9e-10	7.1e-10
Kuraishia_molischiana_g2114	CE10.hmm	5e-28	6.8e-28
Kuraishia_molischiana_g2132	GT39.hmm	5e-73	5e-73
Kuraishia_molischiana_g2132	GT83.hmm	1.1e-09	1.5e-09
Kuraishia_molischiana_g2159	GH17.hmm	4.7e-22	8.7e-22
Kuraishia_molischiana_g2227	GT8.hmm	2.7e-16	4.7e-16
Kuraishia_molischiana_g2235	GT91.hmm	1.6e-124	1.9e-124
Kuraishia_molischiana_g2253	GH18.hmm	7.4e-13	5.4e-10
Kuraishia_molischiana_g229	GH31.hmm	8.2e-148	1e-147
Kuraishia_molischiana_g2305	GH17.hmm	2.7e-24	1.3e-22
Kuraishia_molischiana_g2320	GT15.hmm	1.5e-86	1.9e-86
Kuraishia_molischiana_g2343	GH2.hmm	2.7e-79	3.4e-79
Kuraishia_molischiana_g2370	GT15.hmm	1.3e-114	2e-114
Kuraishia_molischiana_g2428	GH5.hmm	2.4e-52	3.1e-52
Kuraishia_molischiana_g2461	GT41.hmm	1.7e-24	5.4e-10
Kuraishia_molischiana_g25	GT71.hmm	3.3e-56	7.5e-56
Kuraishia_molischiana_g2504	GT41.hmm	1.9e-07	1.9e-07
Kuraishia_molischiana_g2505	GT48.hmm	1.1e-296	1.3e-294
Kuraishia_molischiana_g2548	GT39.hmm	1.1e-64	1.1e-64
Kuraishia_molischiana_g2579	GT32.hmm	6.2e-21	3.2e-20
Kuraishia_molischiana_g2591	CE10.hmm	1.1e-62	1.4e-62
Kuraishia_molischiana_g2607	GH3.hmm	3e-54	4.5e-54
Kuraishia_molischiana_g2635	CE9.hmm	1.4e-10	7e-06
Kuraishia_molischiana_g2640	CE9.hmm	4.7e-06	0.0085
Kuraishia_molischiana_g2653	GT41.hmm	1.9e-07	3.1e-07
Kuraishia_molischiana_g2674	CE1.hmm	3.6e-14	8.3e-14
Kuraishia_molischiana_g2674	CE10.hmm	1.4e-13	4e-13
Kuraishia_molischiana_g2718	GH47.hmm	2.1e-131	2.6e-131
Kuraishia_molischiana_g2722	GT15.hmm	3.6e-126	4.3e-126
Kuraishia_molischiana_g2724	GT15.hmm	2.7e-114	2.7e-114
Kuraishia_molischiana_g2737	GT71.hmm	2.5e-81	3.6e-81
Kuraishia_molischiana_g2738	GT15.hmm	9.6e-116	9.6e-116
Kuraishia_molischiana_g2792	GT41.hmm	8.3e-15	3.7e-09
Kuraishia_molischiana_g2804	GT41.hmm	1.6e-15	5.3e-07
Kuraishia_molischiana_g2808	GT66.hmm	6.1e-181	7.7e-181
Kuraishia_molischiana_g2834	CE10.hmm	1.7e-49	2e-49
Kuraishia_molischiana_g2839	CE10.hmm	1.1e-23	1.3e-23
Kuraishia_molischiana_g2866	GH37.hmm	3.9e-13	1e-12
Kuraishia_molischiana_g2866	GH63.hmm	4.1e-35	4.9e-33
Kuraishia_molischiana_g2866	GH78.hmm	3.5e-08	5.8e-08
Kuraishia_molischiana_g2908	GT71.hmm	6.7e-79	1e-78
Kuraishia_molischiana_g2913	GT91.hmm	8.9e-93	8.9e-93
Kuraishia_molischiana_g3019	GT2.hmm	4.5e-36	5.7e-36
Kuraishia_molischiana_g3019	GT27.hmm	4.6e-06	6.2e-06
Kuraishia_molischiana_g3019	GT81.hmm	2.5e-08	4.7e-08
Kuraishia_molischiana_g304	GT4.hmm	2.5e-33	4.4e-33
Kuraishia_molischiana_g304	GT5.hmm	1.5e-17	3.8e-15
Kuraishia_molischiana_g3053	GT22.hmm	6e-38	7e-38
Kuraishia_molischiana_g3069	GT62.hmm	6.2e-84	1e-83
Kuraishia_molischiana_g3164	CE12.hmm	1.5e-10	1.9e-10
Kuraishia_molischiana_g3168	CE10.hmm	2.8e-06	4.7e-06
Kuraishia_molischiana_g317	GH105.hmm	1.9e-10	9.9e-06
Kuraishia_molischiana_g317	GH76.hmm	7.2e-43	1e-42
Kuraishia_molischiana_g3182	GH109.hmm	3.1e-13	4.9e-13
Kuraishia_molischiana_g3192	GH51.hmm	2.1e-141	2.5e-141
Kuraishia_molischiana_g320	GT41.hmm	1.1e-06	0.0068
Kuraishia_molischiana_g3254	GT32.hmm	1.6e-19	3.9e-19
Kuraishia_molischiana_g3279	GT41.hmm	5.6e-28	9.2e-07
Kuraishia_molischiana_g3280	GH13.hmm	6.2e-08	1.9e-05
Kuraishia_molischiana_g3311	GT2.hmm	3.8e-31	8.2e-31
Kuraishia_molischiana_g3311	GT27.hmm	3.6e-07	5.9e-07
Kuraishia_molischiana_g3311	GT81.hmm	2.3e-10	4.2e-10
Kuraishia_molischiana_g3359	GH16.hmm	7.1e-17	2.2e-15
Kuraishia_molischiana_g3400	GH81.hmm	7.3e-211	7.3e-211
Kuraishia_molischiana_g3402	GT41.hmm	1.4e-10	4.7e-05
Kuraishia_molischiana_g3416	GH2.hmm	4.1e-08	5e-08
Kuraishia_molischiana_g3416	GH5.hmm	4.3e-09	6.1e-09
Kuraishia_molischiana_g3416	GH72.hmm	1.1e-129	1.4e-129
Kuraishia_molischiana_g3477	GT41.hmm	4.7e-19	6.1e-09
Kuraishia_molischiana_g3497	GT24.hmm	4.9e-131	7.5e-131
Kuraishia_molischiana_g3497	GT8.hmm	2.7e-14	8.8e-14
Kuraishia_molischiana_g3549	GT34.hmm	1.1e-83	1.3e-83
Kuraishia_molischiana_g3614	GH18.hmm	6.7e-64	8.3e-64
Kuraishia_molischiana_g364	GT62.hmm	4.2e-124	6.5e-124
Kuraishia_molischiana_g3645	CE1.hmm	3.5e-09	7.5e-09
Kuraishia_molischiana_g3645	CE10.hmm	2.1e-28	3.1e-28
Kuraishia_molischiana_g3680	GT41.hmm	3.2e-21	8.4e-13
Kuraishia_molischiana_g3780	GT91.hmm	2.1e-123	2.4e-123
Kuraishia_molischiana_g3793	GT22.hmm	9.9e-68	1.2e-67
Kuraishia_molischiana_g3889	CE4.hmm	1.9e-22	3.7e-22
Kuraishia_molischiana_g390	GT58.hmm	3.8e-133	4.5e-133
Kuraishia_molischiana_g3909	GH74.hmm	9.4e-19	5.8e-05
Kuraishia_molischiana_g3932	GT76.hmm	5.1e-92	6.3e-92
Kuraishia_molischiana_g3945	GT91.hmm	1.2e-130	1.4e-130
Kuraishia_molischiana_g3947	GT15.hmm	5.2e-114	5.2e-114
Kuraishia_molischiana_g3970	GT39.hmm	5.1e-61	5.1e-61
Kuraishia_molischiana_g3998	GT48.hmm	1e-284	1e-284
Kuraishia_molischiana_g3999	CBM43.hmm	1.8e-20	6.2e-20
Kuraishia_molischiana_g3999	GH72.hmm	2.3e-138	3e-138
Kuraishia_molischiana_g4000	CBM43.hmm	1.4e-18	1.4e-18
Kuraishia_molischiana_g4000	GH72.hmm	1.3e-137	1.7e-137
Kuraishia_molischiana_g4021	GT48.hmm	0	0
Kuraishia_molischiana_g4056	GT41.hmm	1.8e-11	1.9e-11
Kuraishia_molischiana_g4115	GT57.hmm	7.6e-166	9.3e-166
Kuraishia_molischiana_g4143	GH109.hmm	8.2e-06	1.2e-05
Kuraishia_molischiana_g4149	GH109.hmm	3.2e-09	4.6e-09
Kuraishia_molischiana_g4158	GT15.hmm	8.6e-125	1e-124
Kuraishia_molischiana_g4166	GT34.hmm	3.5e-68	5.7e-68
Kuraishia_molischiana_g4171	PL10.hmm	2.7e-07	0.097
Kuraishia_molischiana_g4175	CBM1.hmm	1.5e-18	3.1e-11
Kuraishia_molischiana_g4178	GH76.hmm	6.1e-102	7.6e-102
Kuraishia_molischiana_g4190	GH106.hmm	7.6e-58	2e-54
Kuraishia_molischiana_g4296	GH47.hmm	3.6e-160	4.5e-160
Kuraishia_molischiana_g4302	GT20.hmm	1.3e-152	1.8e-152
Kuraishia_molischiana_g4306	CE1.hmm	4e-06	9.8e-06
Kuraishia_molischiana_g4314	CE1.hmm	9.4e-12	1.6e-11
Kuraishia_molischiana_g4326	GT32.hmm	3.8e-18	8.3e-18
Kuraishia_molischiana_g4328	GT32.hmm	5.3e-15	7.7e-15
Kuraishia_molischiana_g4329	GT32.hmm	1.1e-12	3.4e-12
Kuraishia_molischiana_g4330	GT71.hmm	1.1e-74	1.9e-74
Kuraishia_molischiana_g4331	GT15.hmm	5.2e-111	6.6e-111
Kuraishia_molischiana_g4337	GH74.hmm	1.8e-18	0.0002
Kuraishia_molischiana_g4375	GH38.hmm	1.3e-79	1.9e-79
Kuraishia_molischiana_g4381	GT41.hmm	3.4e-09	3.4e-09
Kuraishia_molischiana_g4416	GH37.hmm	5.4e-11	7.8e-11
Kuraishia_molischiana_g4416	GH78.hmm	1.7e-81	2.2e-80
Kuraishia_molischiana_g4437	GT71.hmm	2.2e-83	3.1e-83
Kuraishia_molischiana_g4445	GT41.hmm	4.8e-07	1.3e-06
Kuraishia_molischiana_g4453	GT41.hmm	1.6e-06	1.6e-06
Kuraishia_molischiana_g4461	CE1.hmm	1.1e-06	1.5e-06
Kuraishia_molischiana_g4473	GT2.hmm	2.1e-16	1.4e-15
Kuraishia_molischiana_g4477	GH16.hmm	5.7e-26	5.7e-26
Kuraishia_molischiana_g4532	GH76.hmm	7.8e-103	9.7e-103
Kuraishia_molischiana_g4552	GH15.hmm	1.1e-06	1.8e-06
Kuraishia_molischiana_g4552	GH37.hmm	7.6e-12	1.1e-11
Kuraishia_molischiana_g4552	GH78.hmm	1.8e-78	1.7e-77
Kuraishia_molischiana_g4557	GH37.hmm	1.1e-09	1.6e-09
Kuraishia_molischiana_g4557	GH78.hmm	2.5e-75	3.2e-74
Kuraishia_molischiana_g4614	GH15.hmm	3.3e-82	4.3e-82
Kuraishia_molischiana_g467	GT15.hmm	2.1e-117	2.6e-117
Kuraishia_molischiana_g4697	CE10.hmm	6.3e-24	8.8e-24
Kuraishia_molischiana_g472	CE1.hmm	3.2e-11	6.4e-11
Kuraishia_molischiana_g472	CE10.hmm	8.8e-10	1.5e-09
Kuraishia_molischiana_g4755	GT8.hmm	4.5e-43	5.5e-43
Kuraishia_molischiana_g4768	CBM19.hmm	3.9e-14	3.9e-14
Kuraishia_molischiana_g4768	GH18.hmm	9.5e-28	1.2e-25
Kuraishia_molischiana_g4792	GT39.hmm	1.1e-61	1.1e-61
Kuraishia_molischiana_g4794	GH106.hmm	3.4e-66	1.1e-61
Kuraishia_molischiana_g4797	GH3.hmm	2.6e-57	6.4e-57
Kuraishia_molischiana_g4855	CE12.hmm	8.3e-07	1.6e-06
Kuraishia_molischiana_g4882	GH1.hmm	5.4e-145	6.1e-145
Kuraishia_molischiana_g4882	GH5.hmm	7.8e-07	1.4e-06
Kuraishia_molischiana_g4883	GH1.hmm	8e-06	1.2e-05
Kuraishia_molischiana_g4883	GH5.hmm	4.6e-40	8.3e-40
Kuraishia_molischiana_g4884	GH3.hmm	1.7e-63	3.1e-63
Kuraishia_molischiana_g4885	GH78.hmm	3.4e-166	4.4e-166
Kuraishia_molischiana_g4895	CE4.hmm	7.2e-18	1.4e-17
Kuraishia_molischiana_g4906	GT34.hmm	5.5e-46	1e-45
Kuraishia_molischiana_g4944	CE7.hmm	1.4e-11	3.6e-06
Kuraishia_molischiana_g4951	GH5.hmm	2.1e-26	1.4e-25
Kuraishia_molischiana_g4986	GT39.hmm	6.1e-71	6.1e-71
Kuraishia_molischiana_g4986	GT83.hmm	1.4e-16	1.1e-11
Kuraishia_molischiana_g5018	GT15.hmm	7.6e-112	1.1e-111
Kuraishia_molischiana_g5045	GT2.hmm	1.5e-07	9.5e-07
Kuraishia_molischiana_g5074	GH5.hmm	1.8e-28	1.8e-28
Kuraishia_molischiana_g5134	GT1.hmm	3.1e-57	1.9e-56
Kuraishia_molischiana_g5148	CE1.hmm	5.9e-47	6.9e-47
Kuraishia_molischiana_g5149	GH85.hmm	1.1e-56	1.8e-56
Kuraishia_molischiana_g5164	GH3.hmm	1.3e-46	3.5e-46
Kuraishia_molischiana_g5166	GT57.hmm	4.6e-153	5.5e-153
Kuraishia_molischiana_g5167	GH17.hmm	1.6e-28	5e-28
Kuraishia_molischiana_g521	GT62.hmm	2e-120	5.8e-120
Kuraishia_molischiana_g5245	GH13.hmm	1e-27	2.2e-27
Kuraishia_molischiana_g560	GT20.hmm	1.8e-194	2.1e-194
Kuraishia_molischiana_g572	GT41.hmm	9.7e-16	1e-07
Kuraishia_molischiana_g683	GH109.hmm	4.9e-16	1.1e-15
Kuraishia_molischiana_g688	CBM43.hmm	1.2e-12	2.2e-12
Kuraishia_molischiana_g688	GH72.hmm	2.6e-126	3.5e-126
Kuraishia_molischiana_g693	GT8.hmm	1.3e-47	1.6e-47
Kuraishia_molischiana_g726	GH33.hmm	2.3e-10	6.3e-10
Kuraishia_molischiana_g726	GH74.hmm	2.4e-06	1.5e-05
Kuraishia_molischiana_g726	GH93.hmm	1.4e-105	1.7e-105
Kuraishia_molischiana_g749	GT4.hmm	3.2e-33	5e-33
Kuraishia_molischiana_g749	GT5.hmm	8.4e-15	4.2e-14
Kuraishia_molischiana_g754	GH16.hmm	3.5e-27	3.5e-27
Kuraishia_molischiana_g769	GT4.hmm	5.6e-22	9.4e-22
Kuraishia_molischiana_g817	GH20.hmm	1.3e-94	3.9e-94
Kuraishia_molischiana_g842	CE14.hmm	9.6e-09	1.9e-08
Kuraishia_molischiana_g858	GT91.hmm	1.5e-107	1.8e-107
Kuraishia_molischiana_g898	CE9.hmm	6.4e-114	7.3e-114
Kuraishia_molischiana_g936	GT22.hmm	4.7e-78	6.3e-78
Kuraishia_molischiana_g970	GT20.hmm	1e-152	1.7e-152

## Sheet: Cryptococcus_sp.
Cryptococcus_sp._g5776	CBM21.hmm	5.3e-31	7.6e-31
Cryptococcus_sp._g3805	CBM21.hmm	2.6e-17	8.7e-17
Cryptococcus_sp._g2551	CBM48.hmm	4.2e-08	1.5e-07
Cryptococcus_sp._g514	CE1.hmm	6e-17	4.7e-15
Cryptococcus_sp._g5884	CE1.hmm	2.4e-11	4.5e-11
Cryptococcus_sp._g875	CE10.hmm	5.1e-26	2.5e-25
Cryptococcus_sp._g4488	CE10.hmm	9.2e-23	1e-22
Cryptococcus_sp._g308	CE10.hmm	3.5e-21	4.7e-21
Cryptococcus_sp._g4201	CE10.hmm	3.1e-19	3.6e-19
Cryptococcus_sp._g2887	CE10.hmm	4.1e-18	6.2e-18
Cryptococcus_sp._g2413	CE10.hmm	6.2e-13	1.2e-06
Cryptococcus_sp._g1867	CE10.hmm	1e-09	0.00042
Cryptococcus_sp._g6444	CE10.hmm	5.4e-07	1.9e-06
Cryptococcus_sp._g1652	CE10.hmm	2.8e-06	3.1e-06
Cryptococcus_sp._g7043	CE11.hmm	2.6e-32	3e-32
Cryptococcus_sp._g6970	CE14.hmm	6.7e-11	9.2e-11
Cryptococcus_sp._g2141	CE9.hmm	1.6e-57	9.7e-31
Cryptococcus_sp._g4338	CE9.hmm	3.3e-09	6.4e-07
Cryptococcus_sp._g6158	CE9.hmm	3.6e-06	3.1e-05
Cryptococcus_sp._g6735	GH105.hmm	2.4e-45	1.5e-27
Cryptococcus_sp._g5796	GH105.hmm	1.1e-16	1.5e-16
Cryptococcus_sp._g5885	GH106.hmm	2.9e-43	5e-22
Cryptococcus_sp._g228	GH115.hmm	1.8e-53	5.1e-37
Cryptococcus_sp._g229	GH115.hmm	1.5e-27	2.1e-27
Cryptococcus_sp._g230	GH115.hmm	8.6e-09	2.1e-08
Cryptococcus_sp._g5551	GH128.hmm	9e-21	1.3e-20
Cryptococcus_sp._g4547	GH128.hmm	4.1e-20	2e-11
Cryptococcus_sp._g150	GH128.hmm	6e-09	9.5e-09
Cryptococcus_sp._g2900	GH13.hmm	2.1e-34	2.6e-34
Cryptococcus_sp._g5658	GH13.hmm	4.3e-25	5.1e-25
Cryptococcus_sp._g1610	GH13.hmm	5.2e-17	7.5e-17
Cryptococcus_sp._g2550	GH13.hmm	1.6e-14	2.1e-14
Cryptococcus_sp._g5659	GH13.hmm	2.9e-10	3.6e-10
Cryptococcus_sp._g1609	GH13.hmm	1.1e-07	1.3e-07
Cryptococcus_sp._g1424	GH13.hmm	2.9e-06	2.9e-06
Cryptococcus_sp._g1908	GH15.hmm	2.8e-24	7.2e-24
Cryptococcus_sp._g1767	GH16.hmm	4.4e-11	6.8e-11
Cryptococcus_sp._g66	GH16.hmm	1.5e-06	3.8e-05
Cryptococcus_sp._g129	GH18.hmm	8e-34	1.9e-33
Cryptococcus_sp._g4090	GH18.hmm	1.9e-27	2.9e-26
Cryptococcus_sp._g2886	GH18.hmm	1.2e-12	1.4e-12
Cryptococcus_sp._g2990	GH18.hmm	1.2e-09	1.3e-09
Cryptococcus_sp._g493	GH28.hmm	9.8e-29	2e-28
Cryptococcus_sp._g364	GH3.hmm	1.7e-47	2.8e-47
Cryptococcus_sp._g371	GH3.hmm	9.3e-30	1.3e-29
Cryptococcus_sp._g6974	GH3.hmm	7e-14	1e-13
Cryptococcus_sp._g4782	GH31.hmm	4.3e-46	2.7e-32
Cryptococcus_sp._g3619	GH31.hmm	1.4e-31	2.1e-31
Cryptococcus_sp._g1002	GH31.hmm	6.2e-19	8.5e-19
Cryptococcus_sp._g1000	GH31.hmm	1.9e-15	2.3e-15
Cryptococcus_sp._g1001	GH31.hmm	6.8e-09	7.3e-09
Cryptococcus_sp._g6328	GH32.hmm	2.1e-69	2.9e-69
Cryptococcus_sp._g25	GH33.hmm	8.6e-11	0.00066
Cryptococcus_sp._g2355	GH37.hmm	1.2e-40	1.1e-33
Cryptococcus_sp._g3973	GH38.hmm	1.5e-41	2.8e-41
Cryptococcus_sp._g6328	GH43.hmm	3.8e-08	6.5e-06
Cryptococcus_sp._g5360	GH47.hmm	1.4e-76	1.9e-76
Cryptococcus_sp._g4315	GH47.hmm	6e-10	6.5e-10
Cryptococcus_sp._g1220	GH5.hmm	1.3e-31	1.3e-31
Cryptococcus_sp._g5194	GH5.hmm	1.4e-19	1.2e-18
Cryptococcus_sp._g1407	GH5.hmm	3.6e-15	5.8e-15
Cryptococcus_sp._g1408	GH5.hmm	2.1e-10	2.7e-10
Cryptococcus_sp._g6164	GH5.hmm	5.3e-09	5.9e-09
Cryptococcus_sp._g2604	GH5.hmm	7.5e-06	9.3e-06
Cryptococcus_sp._g3378	GH61.hmm	3.9e-20	2.3e-10
Cryptococcus_sp._g1811	GH71.hmm	4.6e-121	4.6e-121
Cryptococcus_sp._g5002	GH71.hmm	1.1e-108	1.5e-65
Cryptococcus_sp._g3245	GH71.hmm	5.5e-72	5.5e-72
Cryptococcus_sp._g25	GH74.hmm	3.6e-16	4.1e-06
Cryptococcus_sp._g1263	GH78.hmm	2.4e-69	2.7e-69
Cryptococcus_sp._g1264	GH78.hmm	1.5e-18	2.1e-18
Cryptococcus_sp._g1646	GH79.hmm	3.5e-30	5.1e-30
Cryptococcus_sp._g2679	GH88.hmm	1.1e-20	9.2e-17
Cryptococcus_sp._g2432	GH9.hmm	1.9e-22	2.5e-22
Cryptococcus_sp._g2433	GH9.hmm	1.4e-21	1.8e-21
Cryptococcus_sp._g1332	GH92.hmm	2e-38	2.6e-38
Cryptococcus_sp._g1791	GT1.hmm	7.7e-12	1e-11
Cryptococcus_sp._g6904	GT1.hmm	7.8e-09	1.2e-08
Cryptococcus_sp._g2654	GT1.hmm	3.2e-08	3.6e-08
Cryptococcus_sp._g2311	GT15.hmm	4e-46	1.8e-38
Cryptococcus_sp._g111	GT2.hmm	6.4e-15	1.3e-14
Cryptococcus_sp._g979	GT2.hmm	8.5e-06	5.4e-05
Cryptococcus_sp._g5449	GT20.hmm	1.8e-46	2e-46
Cryptococcus_sp._g5450	GT20.hmm	3.6e-23	4.9e-23
Cryptococcus_sp._g1633	GT20.hmm	2.9e-18	1.6e-07
Cryptococcus_sp._g3527	GT3.hmm	2.4e-103	2.3e-74
Cryptococcus_sp._g4431	GT31.hmm	6.1e-08	0.0015
Cryptococcus_sp._g1145	GT32.hmm	2.5e-08	1.5e-07
Cryptococcus_sp._g1843	GT32.hmm	3.3e-08	6.3e-08
Cryptococcus_sp._g1130	GT33.hmm	1.8e-123	1.5e-119
Cryptococcus_sp._g6155	GT35.hmm	2.3e-77	2.7e-77
Cryptococcus_sp._g1418	GT39.hmm	1.9e-15	2.4e-15
Cryptococcus_sp._g2631	GT4.hmm	4.7e-11	7.7e-11
Cryptococcus_sp._g1563	GT41.hmm	3.8e-14	1e-06
Cryptococcus_sp._g3294	GT41.hmm	1.8e-12	4.5e-11
Cryptococcus_sp._g1870	GT41.hmm	6.7e-11	6.7e-11
Cryptococcus_sp._g3295	GT41.hmm	7.8e-11	1.8e-06
Cryptococcus_sp._g208	GT41.hmm	2.6e-08	4.4e-08
Cryptococcus_sp._g5657	GT41.hmm	4.3e-07	4.6e-07
Cryptococcus_sp._g1506	GT41.hmm	1.2e-06	1.4e-06
Cryptococcus_sp._g5441	GT41.hmm	1.7e-06	2.1e-06
Cryptococcus_sp._g2241	GT41.hmm	8.2e-06	1.5e-05
Cryptococcus_sp._g3982	GT48.hmm	3.1e-228	3.9e-228
Cryptococcus_sp._g2631	GT5.hmm	2.5e-57	3.7e-57
Cryptococcus_sp._g5311	GT66.hmm	5.9e-92	1.6e-67
Cryptococcus_sp._g6282	GT69.hmm	1e-35	1.3e-35
Cryptococcus_sp._g3371	GT69.hmm	2.5e-33	1.8e-27
Cryptococcus_sp._g6494	GT69.hmm	3.2e-27	3.6e-27
Cryptococcus_sp._g6283	GT69.hmm	3.9e-09	5.8e-09
Cryptococcus_sp._g7017	GT71.hmm	2.7e-35	9.9e-18
Cryptococcus_sp._g2461	GT8.hmm	1.9e-24	2.3e-24
Cryptococcus_sp._g6849	GT8.hmm	1.1e-22	1.3e-22
Cryptococcus_sp._g5102	GT90.hmm	2.7e-32	3.5e-32
Cryptococcus_sp._g6679	GT90.hmm	3.3e-28	4e-28
Cryptococcus_sp._g6753	GT90.hmm	1.3e-15	2e-15
Cryptococcus_sp._g400	GT90.hmm	5.4e-09	8e-09
Cryptococcus_sp._g5103	GT90.hmm	1.5e-06	0.00016
Cryptococcus_sp._g5322	PL14.hmm	1.2e-30	2.2e-30
Cryptococcus_sp._g4303	PL14.hmm	3.3e-25	3.7e-25
Cryptococcus_sp._g4304	PL14.hmm	2.9e-06	7.8e-06
Cryptococcus_sp._g6295	PL4.hmm	3.3e-20	5.4e-20
Cryptococcus_sp._g1519	PL8.hmm	5e-34	7e-34

## Sheet: Nakazawaea_ambrosiae
Nakazawaea_ambrosiae_g3459		CBM1.hmm	1.1e-12	1.1e-12
Nakazawaea_ambrosiae_g3409		CBM19.hmm	2.5e-07	5.9e-07
Nakazawaea_ambrosiae_g770		CBM21.hmm	8.8e-31	1.8e-30
Nakazawaea_ambrosiae_g3465		CBM21.hmm	4e-26	1.2e-25
Nakazawaea_ambrosiae_g4808		CBM32.hmm	2.1e-10	0.00033
Nakazawaea_ambrosiae_g1120		CBM32.hmm	9.5e-07	9.5e-07
Nakazawaea_ambrosiae_g3662		CBM43.hmm	1.9e-20	5.5e-20
Nakazawaea_ambrosiae_g3661		CBM43.hmm	2e-20	5.9e-20
Nakazawaea_ambrosiae_g5592		CBM43.hmm	4.9e-10	1.1e-09
Nakazawaea_ambrosiae_g2760		CBM48.hmm	4.6e-06	1.2e-05
Nakazawaea_ambrosiae_g2037		CE1.hmm	8.8e-62	1.1e-61
Nakazawaea_ambrosiae_g3349		CE1.hmm	1.9e-30	3.5e-30
Nakazawaea_ambrosiae_g5178		CE1.hmm	2.7e-23	3.7e-23
Nakazawaea_ambrosiae_g470		CE1.hmm	3.9e-20	5.4e-20
Nakazawaea_ambrosiae_g1569		CE1.hmm	5.2e-20	1.4e-19
Nakazawaea_ambrosiae_g92		CE1.hmm	6.7e-19	1e-18
Nakazawaea_ambrosiae_g3590		CE1.hmm	1.7e-14	2.1e-14
Nakazawaea_ambrosiae_g5009		CE1.hmm	3.2e-10	6.5e-10
Nakazawaea_ambrosiae_g2871		CE1.hmm	7.6e-08	1.2e-07
Nakazawaea_ambrosiae_g3824		CE1.hmm	1.1e-07	1.5e-07
Nakazawaea_ambrosiae_g3425		CE1.hmm	1.2e-10	5.7e-10
Nakazawaea_ambrosiae_g343		CE10.hmm	1e-35	1.1e-35
Nakazawaea_ambrosiae_g1910		CE10.hmm	5.6e-11	9.8e-11
Nakazawaea_ambrosiae_g5009		CE10.hmm	5.7e-11	1.2e-10
Nakazawaea_ambrosiae_g1465		CE10.hmm	9.9e-11	1.2e-10
Nakazawaea_ambrosiae_g798		CE10.hmm	1.8e-09	2.5e-09
Nakazawaea_ambrosiae_g2053		CE10.hmm	3.7e-08	5e-08
Nakazawaea_ambrosiae_g1164		CE10.hmm	3.8e-07	9e-07
Nakazawaea_ambrosiae_g1441		CE10.hmm	5e-07	6.9e-07
Nakazawaea_ambrosiae_g5178		CE12.hmm	9.9e-07	1.6e-06
Nakazawaea_ambrosiae_g897		CE12.hmm	3.1e-06	5.5e-06
Nakazawaea_ambrosiae_g1691		CE14.hmm	5.5e-06	1.4e-05
Nakazawaea_ambrosiae_g4140		CE4.hmm	2.2e-21	4.1e-21
Nakazawaea_ambrosiae_g4301		CE7.hmm	1.4e-07	4.4e-05
Nakazawaea_ambrosiae_g4693		CE7.hmm	5.1e-06	0.001
Nakazawaea_ambrosiae_g3133		CE9.hmm	1.8e-107	2e-107
Nakazawaea_ambrosiae_g2762		CE9.hmm	1e-11	4.1e-06
Nakazawaea_ambrosiae_g2632		CE9.hmm	2.9e-10	3.3e-05
Nakazawaea_ambrosiae_g2644		CE9.hmm	1.1e-08	1.9e-05
Nakazawaea_ambrosiae_g2362		GH1.hmm	1.9e-102	2.8e-102
Nakazawaea_ambrosiae_g5345		GH1.hmm	1.7e-06	0.0048
Nakazawaea_ambrosiae_g5645		GH105.hmm	2.1e-06	0.012
Nakazawaea_ambrosiae_g2933		GH105.hmm	1.9e-07	2.9e-07
Nakazawaea_ambrosiae_g3889		GH105.hmm	2.6e-158	3.1e-158
Nakazawaea_ambrosiae_g2825		GH109.hmm	1.5e-72	3.4e-72
Nakazawaea_ambrosiae_g2827		GH125.hmm	4.7e-72	4.7e-72
Nakazawaea_ambrosiae_g2760		GH127.hmm	2.5e-25	6.7e-25
Nakazawaea_ambrosiae_g2159		GH13.hmm	1.1e-06	0.0019
Nakazawaea_ambrosiae_g2823		GH13.hmm	3.4e-84	4.3e-84
Nakazawaea_ambrosiae_g4785		GH13.hmm	4.6e-65	6.3e-65
Nakazawaea_ambrosiae_g3327		GH13.hmm	1e-26	1e-26
Nakazawaea_ambrosiae_g3301		GH15.hmm	4e-25	5.8e-25
Nakazawaea_ambrosiae_g4229		GH15.hmm	1e-22	1e-22
Nakazawaea_ambrosiae_g3964		GH16.hmm	6.3e-22	6.3e-22
Nakazawaea_ambrosiae_g3683		GH16.hmm	7e-17	5.2e-16
Nakazawaea_ambrosiae_g3927		GH16.hmm	1.7e-15	1.8e-13
Nakazawaea_ambrosiae_g1385		GH16.hmm	2.4e-15	6.1e-14
Nakazawaea_ambrosiae_g4426		GH16.hmm	3.5e-44	5e-44
Nakazawaea_ambrosiae_g1191		GH16.hmm	1.1e-26	1.1e-26
Nakazawaea_ambrosiae_g3802		GH16.hmm	8.5e-24	1.2e-20
Nakazawaea_ambrosiae_g4737		GH17.hmm	5.1e-20	5.1e-20
Nakazawaea_ambrosiae_g1110		GH17.hmm	1.5e-18	3.5e-18
Nakazawaea_ambrosiae_g3793		GH17.hmm	2.8e-66	3.7e-66
Nakazawaea_ambrosiae_g3819		GH17.hmm	4.3e-61	5.5e-61
Nakazawaea_ambrosiae_g3459		GH17.hmm	5.1e-28	1.7e-26
Nakazawaea_ambrosiae_g3812		GH18.hmm	8.1e-102	1.1e-101
Nakazawaea_ambrosiae_g3813		GH18.hmm	1.6e-101	2.1e-101
Nakazawaea_ambrosiae_g4830		GH18.hmm	1.4e-85	1.8e-85
Nakazawaea_ambrosiae_g1210		GH2.hmm	7.1e-10	8.5e-10
Nakazawaea_ambrosiae_g1218		GH2.hmm	7.7e-10	8.8e-10
Nakazawaea_ambrosiae_g3662		GH2.hmm	8.9e-10	1.2e-09
Nakazawaea_ambrosiae_g3661		GH2.hmm	1.7e-08	1.9e-08
Nakazawaea_ambrosiae_g5393		GH2.hmm	6.2e-138	9e-138
Nakazawaea_ambrosiae_g4159		GH3.hmm	1.7e-13	0.00022
Nakazawaea_ambrosiae_g3018		GH3.hmm	5.7e-09	0.00014
Nakazawaea_ambrosiae_g5152		GH3.hmm	2.3e-147	2.8e-147
Nakazawaea_ambrosiae_g3496		GH3.hmm	3.8e-08	6.1e-08
Nakazawaea_ambrosiae_g5384		GH3.hmm	3.3e-07	5e-07
Nakazawaea_ambrosiae_g4118		GH3.hmm	2e-06	2.9e-06
Nakazawaea_ambrosiae_g2495		GH31.hmm	1.5e-81	2.4e-81
Nakazawaea_ambrosiae_g4425		GH33.hmm	4.2e-68	5.9e-68
Nakazawaea_ambrosiae_g2170		GH33.hmm	2.9e-62	4.2e-62
Nakazawaea_ambrosiae_g474		GH37.hmm	8.3e-61	1.3e-60
Nakazawaea_ambrosiae_g222		GH37.hmm	9.9e-59	1.5e-58
Nakazawaea_ambrosiae_g1416		GH37.hmm	4.2e-54	7.1e-54
Nakazawaea_ambrosiae_g3134		GH37.hmm	4e-40	6.4e-40
Nakazawaea_ambrosiae_g4805		GH38.hmm	7.4e-157	9e-157
Nakazawaea_ambrosiae_g136		GH47.hmm	9e-141	1.2e-140
Nakazawaea_ambrosiae_g1833		GH47.hmm	1.9e-120	2.2e-120
Nakazawaea_ambrosiae_g4140		GH47.hmm	7.9e-09	1.1e-08
Nakazawaea_ambrosiae_g3908		GH5.hmm	7.2e-52	9.1e-52
Nakazawaea_ambrosiae_g2996		GH5.hmm	3.4e-41	4.5e-41
Nakazawaea_ambrosiae_g852		GH5.hmm	3.4e-41	4.6e-41
Nakazawaea_ambrosiae_g4249		GH5.hmm	9.8e-40	1.5e-39
Nakazawaea_ambrosiae_g1484		GH5.hmm	6e-33	1e-32
Nakazawaea_ambrosiae_g2257		GH5.hmm	7.1e-23	1.8e-22
Nakazawaea_ambrosiae_g3813		GH5.hmm	1.6e-14	1.3e-13
Nakazawaea_ambrosiae_g3812		GH5.hmm	2e-13	1.2e-12
Nakazawaea_ambrosiae_g3662		GH5.hmm	3.5e-13	5.3e-13
Nakazawaea_ambrosiae_g3661		GH5.hmm	3e-12	4.4e-12
Nakazawaea_ambrosiae_g1210		GH5.hmm	3.9e-12	5.6e-12
Nakazawaea_ambrosiae_g1218		GH5.hmm	2.8e-08	3.8e-08
Nakazawaea_ambrosiae_g5592		GH5.hmm	2.9e-06	4.9e-06
Nakazawaea_ambrosiae_g3496		GH57.hmm	1.3e-34	2.6e-31
Nakazawaea_ambrosiae_g2365		GH63.hmm	5.4e-15	1.7e-14
Nakazawaea_ambrosiae_g1120		GH63.hmm	2.8e-84	7.4e-84
Nakazawaea_ambrosiae_g3661		GH65.hmm	6.4e-140	9.1e-140
Nakazawaea_ambrosiae_g3662		GH72.hmm	6.3e-139	9.6e-139
Nakazawaea_ambrosiae_g2545		GH72.hmm	1.4e-133	1.8e-133
Nakazawaea_ambrosiae_g1218		GH72.hmm	1.9e-125	2.3e-125
Nakazawaea_ambrosiae_g5592		GH72.hmm	6.3e-123	8.6e-123
Nakazawaea_ambrosiae_g1210		GH72.hmm	1.4e-118	1.9e-118
Nakazawaea_ambrosiae_g4159		GH72.hmm	1.7e-18	1.8e-07
Nakazawaea_ambrosiae_g3018		GH74.hmm	1e-12	5.2e-05
Nakazawaea_ambrosiae_g2755		GH74.hmm	2.1e-102	2.7e-102
Nakazawaea_ambrosiae_g5234		GH76.hmm	4.4e-101	5e-101
Nakazawaea_ambrosiae_g5345		GH76.hmm	3.5e-88	4.1e-88
Nakazawaea_ambrosiae_g5645		GH76.hmm	2.2e-45	3.4e-45
Nakazawaea_ambrosiae_g4118		GH76.hmm	3.7e-69	1.4e-68
Nakazawaea_ambrosiae_g5384		GH78.hmm	1.4e-68	5.2e-68
Nakazawaea_ambrosiae_g4355		GH78.hmm	5.2e-222	6.5e-222
Nakazawaea_ambrosiae_g1479		GH81.hmm	3.7e-221	3.7e-221
Nakazawaea_ambrosiae_g4303		GH81.hmm	4.5e-221	5.5e-221
Nakazawaea_ambrosiae_g190		GH81.hmm	6.5e-65	9e-65
Nakazawaea_ambrosiae_g2696		GH85.hmm	1.9e-148	2.3e-148
Nakazawaea_ambrosiae_g1120		GH92.hmm	5.3e-06	0.012
Nakazawaea_ambrosiae_g822		GH95.hmm	3.1e-129	4.1e-129
Nakazawaea_ambrosiae_g820		GT1.hmm	9.1e-125	1.2e-124
Nakazawaea_ambrosiae_g4204		GT15.hmm	6.5e-117	8.6e-117
Nakazawaea_ambrosiae_g5294		GT15.hmm	1.4e-116	1.7e-116
Nakazawaea_ambrosiae_g330		GT15.hmm	8.6e-116	1.1e-115
Nakazawaea_ambrosiae_g3203		GT15.hmm	1.7e-113	2.2e-113
Nakazawaea_ambrosiae_g2999		GT15.hmm	2.3e-113	3e-113
Nakazawaea_ambrosiae_g4439		GT15.hmm	2e-112	2.7e-112
Nakazawaea_ambrosiae_g2399		GT15.hmm	5.7e-108	7.1e-108
Nakazawaea_ambrosiae_g2398		GT15.hmm	6.4e-84	8.1e-84
Nakazawaea_ambrosiae_g4460		GT15.hmm	2e-60	3.6e-60
Nakazawaea_ambrosiae_g4953		GT15.hmm	3.2e-54	4.9e-54
Nakazawaea_ambrosiae_g2946		GT15.hmm	1.1e-189	1.4e-189
Nakazawaea_ambrosiae_g2039		GT2.hmm	2.9e-152	3.9e-152
Nakazawaea_ambrosiae_g1422		GT2.hmm	1.7e-141	1.7e-141
Nakazawaea_ambrosiae_g2899		GT2.hmm	8.9e-89	1.1e-88
Nakazawaea_ambrosiae_g3942		GT2.hmm	1.2e-100	1.3e-100
Nakazawaea_ambrosiae_g4684		GT20.hmm	1.2e-83	1.5e-83
Nakazawaea_ambrosiae_g752		GT20.hmm	1.8e-71	2.2e-71
Nakazawaea_ambrosiae_g90		GT20.hmm	4.1e-65	5.7e-65
Nakazawaea_ambrosiae_g2440		GT21.hmm	9.3e-129	1.5e-128
Nakazawaea_ambrosiae_g2536		GT22.hmm	2.3e-10	2.9e-10
Nakazawaea_ambrosiae_g5427		GT22.hmm	3.1e-07	4.4e-07
Nakazawaea_ambrosiae_g2536		GT22.hmm	1.1e-24	1.3e-24
Nakazawaea_ambrosiae_g5427		GT22.hmm	6.1e-22	8.8e-22
Nakazawaea_ambrosiae_g5421		GT24.hmm	3.2e-16	6.1e-15
Nakazawaea_ambrosiae_g5405		GT27.hmm	3.6e-07	1.2e-06
Nakazawaea_ambrosiae_g2659		GT27.hmm	3.4e-24	9.4e-24
Nakazawaea_ambrosiae_g1460		GT3.hmm	3.5e-19	8.3e-19
Nakazawaea_ambrosiae_g5325		GT32.hmm	1.6e-17	3.1e-17
Nakazawaea_ambrosiae_g555		GT32.hmm	7.3e-137	8.6e-137
Nakazawaea_ambrosiae_g5209		GT32.hmm	6e-86	7.1e-86
Nakazawaea_ambrosiae_g5301		GT33.hmm	9.7e-67	1.4e-66
Nakazawaea_ambrosiae_g4033		GT34.hmm	2e-47	4e-47
Nakazawaea_ambrosiae_g2202		GT34.hmm	6.1e-272	7.2e-272
Nakazawaea_ambrosiae_g3615		GT34.hmm	4.7e-71	4.7e-71
Nakazawaea_ambrosiae_g3068		GT35.hmm	1.7e-68	1.7e-68
Nakazawaea_ambrosiae_g2283		GT39.hmm	1.2e-65	1.2e-65
Nakazawaea_ambrosiae_g4713		GT39.hmm	1.8e-63	1.8e-63
Nakazawaea_ambrosiae_g4983		GT39.hmm	1.2e-58	1.2e-58
Nakazawaea_ambrosiae_g4660		GT39.hmm	3.5e-286	4e-286
Nakazawaea_ambrosiae_g3404		GT39.hmm	1.8e-34	3.8e-11
Nakazawaea_ambrosiae_g3335		GT4.hmm	4.1e-22	7.7e-10
Nakazawaea_ambrosiae_g878		GT4.hmm	8.4e-21	5.6e-09
Nakazawaea_ambrosiae_g2151		GT4.hmm	6.4e-20	6.9e-05
Nakazawaea_ambrosiae_g3132		GT4.hmm	2.4e-15	2.4e-07
Nakazawaea_ambrosiae_g5207		GT4.hmm	1.1e-14	9.9e-12
Nakazawaea_ambrosiae_g4285		GT41.hmm	1.2e-14	6.1e-09
Nakazawaea_ambrosiae_g1177		GT41.hmm	8.8e-13	2.6e-08
Nakazawaea_ambrosiae_g2614		GT41.hmm	4.1e-12	1e-06
Nakazawaea_ambrosiae_g1481		GT41.hmm	2.3e-10	3.2e-07
Nakazawaea_ambrosiae_g3935		GT41.hmm	7.7e-10	3.5e-05
Nakazawaea_ambrosiae_g1952		GT41.hmm	2e-09	5.2e-06
Nakazawaea_ambrosiae_g2537		GT41.hmm	3e-09	3.5e-09
Nakazawaea_ambrosiae_g3579		GT41.hmm	1.1e-08	1.1e-08
Nakazawaea_ambrosiae_g3691		GT41.hmm	9.5e-07	0.00013
Nakazawaea_ambrosiae_g3975		GT41.hmm	4.8e-06	6.9e-06
Nakazawaea_ambrosiae_g1360		GT41.hmm	5.1e-06	6.3e-06
Nakazawaea_ambrosiae_g5591		GT41.hmm	0	0
Nakazawaea_ambrosiae_g3447		GT41.hmm	1.5e-290	1.1e-288
Nakazawaea_ambrosiae_g987		GT41.hmm	5.4e-283	8.2e-282
Nakazawaea_ambrosiae_g4253		GT41.hmm	1.4e-31	2.7e-31
Nakazawaea_ambrosiae_g489		GT41.hmm	6.9e-31	1.2e-30
Nakazawaea_ambrosiae_g1450		GT41.hmm	1.1e-19	3.9e-19
Nakazawaea_ambrosiae_g555		GT48.hmm	3.2e-10	6.2e-10
Nakazawaea_ambrosiae_g4660		GT48.hmm	2.8e-08	1.4e-06
Nakazawaea_ambrosiae_g3270		GT48.hmm	3.4e-86	5.3e-86
Nakazawaea_ambrosiae_g3311		GT5.hmm	2e-172	2.3e-172
Nakazawaea_ambrosiae_g3801		GT5.hmm	4.3e-142	5.3e-142
Nakazawaea_ambrosiae_g2444		GT5.hmm	6.2e-129	7.5e-129
Nakazawaea_ambrosiae_g4007		GT50.hmm	1.8e-113	3.3e-112
Nakazawaea_ambrosiae_g489		GT57.hmm	1.7e-18	2.3e-16
Nakazawaea_ambrosiae_g4660		GT57.hmm	2.9e-12	2.2e-07
Nakazawaea_ambrosiae_g4253		GT58.hmm	2.9e-07	2e-06
Nakazawaea_ambrosiae_g2420		GT59.hmm	2.1e-119	4.2e-119
Nakazawaea_ambrosiae_g5685		GT62.hmm	2.6e-118	3.3e-118
Nakazawaea_ambrosiae_g3547		GT62.hmm	3e-115	6.2e-115
Nakazawaea_ambrosiae_g3091		GT62.hmm	8.4e-100	1.1e-99
Nakazawaea_ambrosiae_g4804		GT62.hmm	9.6e-183	1.2e-182
Nakazawaea_ambrosiae_g2083		GT66.hmm	9.3e-83	1.9e-82
Nakazawaea_ambrosiae_g1525		GT71.hmm	1.2e-80	1.7e-80
Nakazawaea_ambrosiae_g2998		GT71.hmm	7.2e-79	1e-78
Nakazawaea_ambrosiae_g1832		GT71.hmm	2.4e-78	3.5e-78
Nakazawaea_ambrosiae_g3589		GT71.hmm	4.8e-77	7.4e-77
Nakazawaea_ambrosiae_g567		GT71.hmm	6e-76	8.6e-76
Nakazawaea_ambrosiae_g1580		GT71.hmm	1.3e-71	1.7e-71
Nakazawaea_ambrosiae_g3588		GT71.hmm	5.3e-69	1.2e-68
Nakazawaea_ambrosiae_g475		GT71.hmm	1.2e-67	1.8e-67
Nakazawaea_ambrosiae_g4558		GT71.hmm	9.2e-66	1.3e-65
Nakazawaea_ambrosiae_g632		GT71.hmm	3.6e-63	5.9e-63
Nakazawaea_ambrosiae_g1258		GT71.hmm	6.8e-62	1e-61
Nakazawaea_ambrosiae_g4088		GT71.hmm	7.2e-62	1.1e-61
Nakazawaea_ambrosiae_g4552		GT71.hmm	9.2e-62	1.2e-61
Nakazawaea_ambrosiae_g4549		GT71.hmm	1.3e-61	2.1e-61
Nakazawaea_ambrosiae_g4550		GT71.hmm	6.5e-61	1.1e-60
Nakazawaea_ambrosiae_g5445		GT71.hmm	4e-60	5.9e-60
Nakazawaea_ambrosiae_g5446		GT71.hmm	4.7e-60	8e-60
Nakazawaea_ambrosiae_g1526		GT71.hmm	3.2e-44	4.6e-44
Nakazawaea_ambrosiae_g2645		GT71.hmm	5.2e-34	9.3e-34
Nakazawaea_ambrosiae_g2111		GT71.hmm	7.4e-17	7.4e-17
Nakazawaea_ambrosiae_g5187		GT71.hmm	1.3e-12	2.3e-12
Nakazawaea_ambrosiae_g4068		GT71.hmm	3.9e-79	4.5e-79
Nakazawaea_ambrosiae_g2536		GT76.hmm	2.6e-09	4.1e-09
Nakazawaea_ambrosiae_g3068		GT8.hmm	3.8e-18	1.3e-13
Nakazawaea_ambrosiae_g1897		GT8.hmm	1.1e-41	1.4e-41
Nakazawaea_ambrosiae_g4450		GT8.hmm	6.4e-39	8.6e-39
Nakazawaea_ambrosiae_g5677		GT8.hmm	2e-25	3e-25
Nakazawaea_ambrosiae_g2440		GT8.hmm	2.8e-15	6.7e-15
Nakazawaea_ambrosiae_g4550		GT8.hmm	1.8e-07	3.8e-07
Nakazawaea_ambrosiae_g3589		GT8.hmm	1.2e-06	1.8e-05
Nakazawaea_ambrosiae_g5445		GT81.hmm	1.7e-06	5.6e-06
Nakazawaea_ambrosiae_g1604		GT83.hmm	5e-127	1.8e-126
Nakazawaea_ambrosiae_g2275		GT91.hmm	1.7e-06	0.032
Nakazawaea_ambrosiae_g5636		PL10.hmm	1.7e-145	2e-145

## Sheet: Ogataea_ramenticola
Ogataea_ramenticola_g2480	CBM1.hmm	5.2e-10	1.2e-09
Ogataea_ramenticola_g4537	CBM1.hmm	5.3e-10	5.3e-10
Ogataea_ramenticola_g3207	CBM19.hmm	6.5e-14	6.5e-14
Ogataea_ramenticola_g4312	CBM21.hmm	4.7e-29	4.7e-29
Ogataea_ramenticola_g1859	CBM21.hmm	1.3e-24	1.3e-24
Ogataea_ramenticola_g4233	CBM43.hmm	2.8e-21	7.6e-21
Ogataea_ramenticola_g4234	CBM43.hmm	3.3e-19	1e-18
Ogataea_ramenticola_g885	CE1.hmm	5.9e-47	6.8e-47
Ogataea_ramenticola_g1055	CE1.hmm	3.5e-14	6e-14
Ogataea_ramenticola_g2088	CE1.hmm	1.5e-10	3.6e-10
Ogataea_ramenticola_g3117	CE1.hmm	6.3e-10	9e-10
Ogataea_ramenticola_g4530	CE1.hmm	2.3e-07	5.1e-07
Ogataea_ramenticola_g4960	CE1.hmm	4.1e-07	6.4e-07
Ogataea_ramenticola_g1546	CE1.hmm	4.8e-06	6e-06
Ogataea_ramenticola_g1005	CE10.hmm	2.1e-45	2.7e-45
Ogataea_ramenticola_g2333	CE10.hmm	3.3e-44	4.5e-44
Ogataea_ramenticola_g4473	CE10.hmm	2.1e-12	2.8e-11
Ogataea_ramenticola_g3984	CE10.hmm	8.9e-11	1.5e-10
Ogataea_ramenticola_g1055	CE10.hmm	4.9e-10	9.1e-10
Ogataea_ramenticola_g2819	CE12.hmm	5.1e-09	1.2e-08
Ogataea_ramenticola_g5015	CE14.hmm	3.8e-12	6.4e-12
Ogataea_ramenticola_g5137	CE4.hmm	2.7e-19	4.6e-19
Ogataea_ramenticola_g4468	CE4.hmm	3.4e-15	7.6e-15
Ogataea_ramenticola_g1736	CE4.hmm	5.7e-14	1e-13
Ogataea_ramenticola_g2310	CE4.hmm	3.4e-10	6.3e-10
Ogataea_ramenticola_g2309	CE4.hmm	1.7e-09	3.5e-09
Ogataea_ramenticola_g1161	CE7.hmm	1.3e-09	0.00023
Ogataea_ramenticola_g5404	CE7.hmm	2e-07	0.00032
Ogataea_ramenticola_g1352	CE7.hmm	2e-06	0.039
Ogataea_ramenticola_g1005	CE7.hmm	3.1e-06	0.0057
Ogataea_ramenticola_g617	CE9.hmm	5.1e-114	5.8e-114
Ogataea_ramenticola_g1729	CE9.hmm	1.9e-08	7.1e-05
Ogataea_ramenticola_g1635	CE9.hmm	2.5e-08	4.4e-05
Ogataea_ramenticola_g1731	CE9.hmm	1.5e-07	1.1e-05
Ogataea_ramenticola_g2336	GH105.hmm	2.7e-108	3.3e-108
Ogataea_ramenticola_g5188	GH105.hmm	1.1e-08	4.7e-06
Ogataea_ramenticola_g2337	GH109.hmm	5.3e-17	8e-17
Ogataea_ramenticola_g4848	GH109.hmm	1.1e-07	1.7e-07
Ogataea_ramenticola_g1434	GH109.hmm	7.3e-07	1.1e-06
Ogataea_ramenticola_g2317	GH125.hmm	2.9e-159	3.5e-159
Ogataea_ramenticola_g3401	GH127.hmm	2.6e-151	3e-151
Ogataea_ramenticola_g1261	GH13.hmm	5.3e-27	6.6e-27
Ogataea_ramenticola_g2628	GH13.hmm	3.6e-09	2.6e-07
Ogataea_ramenticola_g5144	GH15.hmm	9e-84	1.5e-83
Ogataea_ramenticola_g2288	GH16.hmm	2e-25	2e-25
Ogataea_ramenticola_g821	GH16.hmm	2.9e-22	5e-22
Ogataea_ramenticola_g1928	GH16.hmm	9e-18	7.5e-16
Ogataea_ramenticola_g4963	GH17.hmm	4.5e-44	7.8e-44
Ogataea_ramenticola_g3192	GH17.hmm	3.5e-25	7.6e-24
Ogataea_ramenticola_g4216	GH17.hmm	6e-20	1.5e-14
Ogataea_ramenticola_g5310	GH17.hmm	3.8e-19	3.8e-19
Ogataea_ramenticola_g1547	GH17.hmm	2.2e-18	9.4e-12
Ogataea_ramenticola_g4366	GH18.hmm	1.6e-58	2.4e-58
Ogataea_ramenticola_g3207	GH18.hmm	4.1e-26	1.7e-24
Ogataea_ramenticola_g2903	GH18.hmm	2.9e-17	8e-17
Ogataea_ramenticola_g3617	GH18.hmm	3.8e-12	2.9e-07
Ogataea_ramenticola_g1117	GH2.hmm	2e-204	2.5e-204
Ogataea_ramenticola_g1449	GH2.hmm	5.2e-09	5.2e-09
Ogataea_ramenticola_g1870	GH20.hmm	3.6e-90	5.3e-90
Ogataea_ramenticola_g3403	GH3.hmm	5.2e-61	8.1e-61
Ogataea_ramenticola_g1139	GH3.hmm	6.3e-43	1.4e-42
Ogataea_ramenticola_g1467	GH31.hmm	4.3e-141	5.8e-141
Ogataea_ramenticola_g3183	GH33.hmm	1.2e-07	0.0052
Ogataea_ramenticola_g1652	GH37.hmm	1.1e-148	1.5e-148
Ogataea_ramenticola_g4416	GH37.hmm	3e-09	6.4e-09
Ogataea_ramenticola_g4664	GH38.hmm	4.2e-79	9.5e-79
Ogataea_ramenticola_g3781	GH47.hmm	1.3e-152	1.7e-152
Ogataea_ramenticola_g475	GH47.hmm	3e-131	4.2e-131
Ogataea_ramenticola_g4159	GH5.hmm	1.9e-46	2.6e-46
Ogataea_ramenticola_g4394	GH5.hmm	9.1e-42	1.4e-41
Ogataea_ramenticola_g3365	GH5.hmm	1.1e-25	1.1e-25
Ogataea_ramenticola_g945	GH5.hmm	1e-23	1.2e-22
Ogataea_ramenticola_g4234	GH5.hmm	5.8e-12	8.2e-12
Ogataea_ramenticola_g1449	GH5.hmm	1.1e-09	1.7e-09
Ogataea_ramenticola_g3655	GH5.hmm	2.7e-09	3.7e-09
Ogataea_ramenticola_g4233	GH5.hmm	2.9e-09	5e-09
Ogataea_ramenticola_g4160	GH51.hmm	2.9e-132	3.5e-132
Ogataea_ramenticola_g4416	GH63.hmm	4.2e-31	1.4e-28
Ogataea_ramenticola_g1080	GH63.hmm	6.6e-21	1.3e-20
Ogataea_ramenticola_g3082	GH65.hmm	1.7e-79	5e-79
Ogataea_ramenticola_g3083	GH68.hmm	3.6e-10	2021-05-02
Ogataea_ramenticola_g4234	GH72.hmm	1.7e-142	2.4e-142
Ogataea_ramenticola_g4233	GH72.hmm	1.1e-134	1.5e-134
Ogataea_ramenticola_g3655	GH72.hmm	2.9e-129	3.8e-129
Ogataea_ramenticola_g1449	GH72.hmm	4.9e-121	6.3e-121
Ogataea_ramenticola_g1673	GH72.hmm	3.4e-113	4.5e-113
Ogataea_ramenticola_g2437	GH72.hmm	1.5e-15	1.5e-15
Ogataea_ramenticola_g3450	GH74.hmm	8.6e-26	2e-05
Ogataea_ramenticola_g3183	GH74.hmm	1.1e-18	3.8e-07
Ogataea_ramenticola_g1435	GH76.hmm	4.8e-106	5.9e-106
Ogataea_ramenticola_g1431	GH76.hmm	2.1e-103	2.7e-103
Ogataea_ramenticola_g4303	GH76.hmm	3.8e-103	4.6e-103
Ogataea_ramenticola_g5188	GH76.hmm	1.8e-42	2.1e-42
Ogataea_ramenticola_g1113	GH76.hmm	8.5e-07	8.5e-07
Ogataea_ramenticola_g5408	GH78.hmm	5.6e-158	6.8e-158
Ogataea_ramenticola_g4900	GH81.hmm	1.4e-220	1.6e-220
Ogataea_ramenticola_g1809	GH81.hmm	8.6e-216	8.6e-216
Ogataea_ramenticola_g4892	GH81.hmm	2.5e-213	3.1e-213
Ogataea_ramenticola_g893	GH85.hmm	7.4e-66	1.4e-65
Ogataea_ramenticola_g1113	GH88.hmm	8.4e-97	1e-96
Ogataea_ramenticola_g67	GH89.hmm	4.5e-181	5.9e-181
Ogataea_ramenticola_g3082	GH95.hmm	2.2e-12	1.6e-07
Ogataea_ramenticola_g4421	GT1.hmm	8.5e-51	1.2e-50
Ogataea_ramenticola_g5441	GT15.hmm	2.3e-130	2.7e-130
Ogataea_ramenticola_g5439	GT15.hmm	7.1e-125	1.1e-124
Ogataea_ramenticola_g424	GT15.hmm	3.3e-121	4.2e-121
Ogataea_ramenticola_g5440	GT15.hmm	1e-116	2.2e-116
Ogataea_ramenticola_g1148	GT15.hmm	3e-115	5.9e-115
Ogataea_ramenticola_g247	GT15.hmm	4.3e-115	5.6e-115
Ogataea_ramenticola_g877	GT15.hmm	8.4e-114	1.2e-113
Ogataea_ramenticola_g5367	GT15.hmm	3.5e-109	3.5e-109
Ogataea_ramenticola_g1818	GT15.hmm	1.7e-108	2.4e-108
Ogataea_ramenticola_g2363	GT15.hmm	1.9e-108	4.2e-108
Ogataea_ramenticola_g304	GT15.hmm	2.5e-107	3.6e-107
Ogataea_ramenticola_g2298	GT15.hmm	5.6e-62	7.6e-62
Ogataea_ramenticola_g3950	GT2.hmm	9.6e-42	1.2e-41
Ogataea_ramenticola_g3743	GT2.hmm	1.8e-23	2.2e-23
Ogataea_ramenticola_g2047	GT2.hmm	5.9e-16	3.2e-14
Ogataea_ramenticola_g29	GT2.hmm	3.2e-08	1.3e-07
Ogataea_ramenticola_g5399	GT20.hmm	4.5e-186	5.1e-186
Ogataea_ramenticola_g5478	GT20.hmm	3.6e-149	4.8e-149
Ogataea_ramenticola_g1838	GT20.hmm	1.1e-145	1.5e-145
Ogataea_ramenticola_g4673	GT21.hmm	1.7e-87	2.2e-87
Ogataea_ramenticola_g2047	GT21.hmm	1.8e-06	6.2e-06
Ogataea_ramenticola_g4628	GT22.hmm	8.9e-98	1e-97
Ogataea_ramenticola_g1778	GT22.hmm	4.2e-78	5.7e-78
Ogataea_ramenticola_g3220	GT22.hmm	4e-76	5e-76
Ogataea_ramenticola_g3736	GT22.hmm	9.1e-62	1.1e-61
Ogataea_ramenticola_g4404	GT24.hmm	3.9e-128	8e-128
Ogataea_ramenticola_g3743	GT27.hmm	1.7e-07	2.3e-07
Ogataea_ramenticola_g3950	GT27.hmm	4.7e-07	8.6e-07
Ogataea_ramenticola_g1312	GT28.hmm	1.1e-07	1.5e-07
Ogataea_ramenticola_g1800	GT3.hmm	3.1e-296	3.7e-296
Ogataea_ramenticola_g399	GT32.hmm	8.8e-24	1.6e-23
Ogataea_ramenticola_g4449	GT32.hmm	5.6e-22	5.6e-22
Ogataea_ramenticola_g3739	GT32.hmm	7.3e-21	9e-20
Ogataea_ramenticola_g4694	GT32.hmm	1.6e-18	4.1e-18
Ogataea_ramenticola_g1571	GT32.hmm	5.7e-18	1.6e-17
Ogataea_ramenticola_g2504	GT32.hmm	4.5e-17	6.9e-17
Ogataea_ramenticola_g4114	GT32.hmm	2e-15	6.4e-15
Ogataea_ramenticola_g2321	GT32.hmm	1.5e-14	5.7e-14
Ogataea_ramenticola_g2362	GT32.hmm	2e-13	5.6e-13
Ogataea_ramenticola_g2944	GT33.hmm	8.4e-121	1.3e-120
Ogataea_ramenticola_g5151	GT34.hmm	5e-84	5.9e-84
Ogataea_ramenticola_g431	GT34.hmm	3.2e-66	4.9e-66
Ogataea_ramenticola_g560	GT34.hmm	1.1e-42	3.2e-42
Ogataea_ramenticola_g536	GT35.hmm	1.6e-276	2e-276
Ogataea_ramenticola_g1598	GT39.hmm	1e-72	1e-72
Ogataea_ramenticola_g481	GT39.hmm	1.4e-71	3.2e-71
Ogataea_ramenticola_g1156	GT39.hmm	9.1e-67	9.1e-67
Ogataea_ramenticola_g3773	GT39.hmm	1e-64	1e-64
Ogataea_ramenticola_g2781	GT39.hmm	2.4e-55	2.4e-55
Ogataea_ramenticola_g3537	GT4.hmm	1.4e-34	1.9e-34
Ogataea_ramenticola_g2445	GT4.hmm	6.5e-28	1.8e-27
Ogataea_ramenticola_g3889	GT4.hmm	2.3e-24	3.7e-24
Ogataea_ramenticola_g1800	GT4.hmm	2.1e-08	3.3e-07
Ogataea_ramenticola_g5035	GT41.hmm	2.6e-25	3.4e-07
Ogataea_ramenticola_g3583	GT41.hmm	1.5e-24	1.1e-10
Ogataea_ramenticola_g3856	GT41.hmm	1.5e-24	3.4e-09
Ogataea_ramenticola_g2658	GT41.hmm	1.4e-22	2.2e-09
Ogataea_ramenticola_g4288	GT41.hmm	3.6e-19	1.5e-13
Ogataea_ramenticola_g2639	GT41.hmm	1.1e-18	5.4e-09
Ogataea_ramenticola_g4806	GT41.hmm	1.8e-18	5.2e-09
Ogataea_ramenticola_g5489	GT41.hmm	2.7e-16	4.4e-10
Ogataea_ramenticola_g758	GT41.hmm	3.6e-13	4.2e-13
Ogataea_ramenticola_g3925	GT41.hmm	1.9e-10	4e-07
Ogataea_ramenticola_g4883	GT41.hmm	4.6e-10	2.3e-08
Ogataea_ramenticola_g4920	GT41.hmm	5.8e-09	6.1e-09
Ogataea_ramenticola_g4753	GT41.hmm	1.4e-07	1.8e-07
Ogataea_ramenticola_g4170	GT41.hmm	3.1e-07	3.4e-07
Ogataea_ramenticola_g678	GT41.hmm	4.3e-07	0.051
Ogataea_ramenticola_g3289	GT41.hmm	1.6e-06	1.6e-06
Ogataea_ramenticola_g3462	GT41.hmm	2e-06	0.00017
Ogataea_ramenticola_g2489	GT48.hmm	0	0
Ogataea_ramenticola_g4232	GT48.hmm	5.1e-291	5.1e-291
Ogataea_ramenticola_g4754	GT48.hmm	3.5e-285	2.4e-283
Ogataea_ramenticola_g3537	GT5.hmm	4.5e-18	2.4e-16
Ogataea_ramenticola_g1800	GT5.hmm	7.1e-12	1.1e-07
Ogataea_ramenticola_g2445	GT5.hmm	8.1e-07	1.4e-06
Ogataea_ramenticola_g3230	GT50.hmm	8.7e-80	8.7e-80
Ogataea_ramenticola_g4313	GT57.hmm	5.5e-170	6.6e-170
Ogataea_ramenticola_g3191	GT57.hmm	7.6e-152	9.3e-152
Ogataea_ramenticola_g61	GT58.hmm	3e-129	3.5e-129
Ogataea_ramenticola_g77	GT59.hmm	1.5e-112	1.7e-112
Ogataea_ramenticola_g2208	GT62.hmm	2.8e-121	2.8e-121
Ogataea_ramenticola_g181	GT62.hmm	5.9e-121	9.2e-121
Ogataea_ramenticola_g564	GT62.hmm	3.7e-114	5.1e-114
Ogataea_ramenticola_g5022	GT62.hmm	2e-106	2.4e-106
Ogataea_ramenticola_g5131	GT66.hmm	1.5e-176	1.9e-176
Ogataea_ramenticola_g1687	GT71.hmm	3e-85	3.9e-85
Ogataea_ramenticola_g2361	GT71.hmm	1.7e-79	2.7e-79
Ogataea_ramenticola_g3784	GT71.hmm	2.3e-79	3.5e-79
Ogataea_ramenticola_g4176	GT71.hmm	2.6e-78	3.6e-78
Ogataea_ramenticola_g1959	GT71.hmm	6.6e-77	1.6e-76
Ogataea_ramenticola_g1089	GT71.hmm	1.2e-75	1.9e-75
Ogataea_ramenticola_g5092	GT71.hmm	6.2e-75	9.7e-75
Ogataea_ramenticola_g2683	GT71.hmm	3.1e-74	6.5e-74
Ogataea_ramenticola_g2682	GT71.hmm	1.1e-73	2.2e-73
Ogataea_ramenticola_g2276	GT71.hmm	9.5e-63	2.4e-62
Ogataea_ramenticola_g1152	GT71.hmm	4.1e-59	1.3e-58
Ogataea_ramenticola_g2944	GT71.hmm	9.2e-54	3.5e-53
Ogataea_ramenticola_g4717	GT71.hmm	2.4e-47	4e-47
Ogataea_ramenticola_g5087	GT76.hmm	3.8e-74	4.5e-74
Ogataea_ramenticola_g4250	GT8.hmm	4.5e-37	5.7e-37
Ogataea_ramenticola_g318	GT8.hmm	3.8e-29	5.3e-29
Ogataea_ramenticola_g4404	GT8.hmm	6.3e-17	7.1e-17
Ogataea_ramenticola_g3247	GT8.hmm	1.2e-14	4.4e-12
Ogataea_ramenticola_g2276	GT8.hmm	1.1e-07	1.1e-07
Ogataea_ramenticola_g3950	GT81.hmm	5.2e-10	6.7e-10
Ogataea_ramenticola_g3743	GT81.hmm	4.4e-08	6.4e-08
Ogataea_ramenticola_g481	GT83.hmm	7.2e-18	1.2e-12
Ogataea_ramenticola_g1598	GT83.hmm	1.5e-10	1.5e-10
Ogataea_ramenticola_g1185	GT91.hmm	4.7e-117	6.6e-117
Ogataea_ramenticola_g720	GT91.hmm	1e-20	2e-20
Ogataea_ramenticola_g374	PL10.hmm	2.8e-06	0.026

## Sheet: Wickerhamomyces_bisporus
Wickerhamomyces_bisporus_g1589	CBM19.hmm	2.8e-15	1.3e-14
Wickerhamomyces_bisporus_g3625	CBM1.hmm	4.1e-14	2e-13
Wickerhamomyces_bisporus_g3278	CBM1.hmm	8.5e-12	8.5e-12
Wickerhamomyces_bisporus_g3103	CBM21.hmm	1.3e-29	1.3e-29
Wickerhamomyces_bisporus_g1582	CBM21.hmm	2.3e-23	2.3e-23
Wickerhamomyces_bisporus_g4150	CBM43.hmm	3.2e-20	8.1e-20
Wickerhamomyces_bisporus_g4149	CBM43.hmm	1.4e-18	4.5e-18
Wickerhamomyces_bisporus_g3330	CBM43.hmm	8.4e-16	2.1e-15
Wickerhamomyces_bisporus_g1392	CBM48.hmm	2.2e-06	1.1e-05
Wickerhamomyces_bisporus_g3894	CE1.hmm	2e-47	2.3e-47
Wickerhamomyces_bisporus_g5062	CE1.hmm	1.1e-13	1.7e-13
Wickerhamomyces_bisporus_g3758	CE1.hmm	1.5e-13	2.9e-13
Wickerhamomyces_bisporus_g2469	CE1.hmm	3.7e-12	7.2e-12
Wickerhamomyces_bisporus_g1564	CE1.hmm	5.3e-11	6.3e-11
Wickerhamomyces_bisporus_g2467	CE1.hmm	5.6e-11	1.2e-10
Wickerhamomyces_bisporus_g1175	CE1.hmm	3.4e-08	1.1e-07
Wickerhamomyces_bisporus_g2433	CE1.hmm	2.3e-07	3.3e-07
Wickerhamomyces_bisporus_g4320	CE1.hmm	2.8e-07	3.3e-07
Wickerhamomyces_bisporus_g3123	CE1.hmm	4.5e-06	5.1e-06
Wickerhamomyces_bisporus_g1935	CE10.hmm	7.3e-37	9.7e-37
Wickerhamomyces_bisporus_g1329	CE10.hmm	2.9e-26	6.5e-26
Wickerhamomyces_bisporus_g2694	CE10.hmm	1e-25	1.5e-25
Wickerhamomyces_bisporus_g1911	CE10.hmm	2e-23	2.6e-23
Wickerhamomyces_bisporus_g1785	CE10.hmm	4.7e-22	5.1e-22
Wickerhamomyces_bisporus_g3758	CE10.hmm	7.4e-11	1.4e-10
Wickerhamomyces_bisporus_g144	CE14.hmm	1.6e-09	4.5e-09
Wickerhamomyces_bisporus_g858	CE4.hmm	1.1e-21	2.2e-21
Wickerhamomyces_bisporus_g1935	CE7.hmm	2.6e-07	3.1e-05
Wickerhamomyces_bisporus_g2295	CE7.hmm	9e-06	0.0014
Wickerhamomyces_bisporus_g3721	CE9.hmm	1.5e-11	4.1e-07
Wickerhamomyces_bisporus_g1513	CE9.hmm	6.5e-06	0.022
Wickerhamomyces_bisporus_g1698	GH1.hmm	1.4e-101	1.7e-101
Wickerhamomyces_bisporus_g3092	GH105.hmm	2.8e-110	1.1e-109
Wickerhamomyces_bisporus_g1378	GH105.hmm	1.8e-10	6.6e-06
Wickerhamomyces_bisporus_g3161	GH105.hmm	3.1e-06	0.0029
Wickerhamomyces_bisporus_g5595	GH106.hmm	1.3e-55	2.2e-54
Wickerhamomyces_bisporus_g5494	GH109.hmm	6.6e-12	1.6e-11
Wickerhamomyces_bisporus_g5495	GH109.hmm	3.3e-11	5.9e-11
Wickerhamomyces_bisporus_g2515	GH125.hmm	1.6e-162	1.9e-162
Wickerhamomyces_bisporus_g339	GH13.hmm	7.3e-75	7.3e-75
Wickerhamomyces_bisporus_g1392	GH13.hmm	1.6e-26	1.6e-26
Wickerhamomyces_bisporus_g4938	GH13.hmm	3.2e-12	1.9e-08
Wickerhamomyces_bisporus_g3042	GH15.hmm	6e-79	8.2e-79
Wickerhamomyces_bisporus_g214	GH16.hmm	4.5e-26	4.5e-26
Wickerhamomyces_bisporus_g4699	GH16.hmm	6.6e-23	6.6e-23
Wickerhamomyces_bisporus_g4697	GH16.hmm	5.5e-22	1.2e-21
Wickerhamomyces_bisporus_g4696	GH16.hmm	1.8e-21	4.3e-21
Wickerhamomyces_bisporus_g4698	GH16.hmm	2e-21	2e-21
Wickerhamomyces_bisporus_g768	GH16.hmm	1.9e-15	4.8e-10
Wickerhamomyces_bisporus_g4919	GH16.hmm	3e-14	7.8e-13
Wickerhamomyces_bisporus_g579	GH17.hmm	2.9e-42	4.7e-42
Wickerhamomyces_bisporus_g3349	GH17.hmm	4.1e-26	4.1e-26
Wickerhamomyces_bisporus_g2808	GH17.hmm	2e-25	2.1e-24
Wickerhamomyces_bisporus_g4829	GH17.hmm	4e-22	4e-22
Wickerhamomyces_bisporus_g4152	GH17.hmm	3e-21	3e-21
Wickerhamomyces_bisporus_g157	GH17.hmm	4.5e-21	7.7e-20
Wickerhamomyces_bisporus_g4736	GH18.hmm	1.7e-73	2.1e-73
Wickerhamomyces_bisporus_g1589	GH18.hmm	3.1e-29	2e-27
Wickerhamomyces_bisporus_g5646	GH18.hmm	3.2e-21	9e-20
Wickerhamomyces_bisporus_g892	GH2.hmm	6.2e-86	7.9e-86
Wickerhamomyces_bisporus_g4149	GH2.hmm	3.3e-09	4.5e-09
Wickerhamomyces_bisporus_g4485	GH2.hmm	4.3e-07	5.7e-07
Wickerhamomyces_bisporus_g2059	GH28.hmm	8.1e-74	9.7e-74
Wickerhamomyces_bisporus_g2544	GH28.hmm	6.1e-73	7.2e-73
Wickerhamomyces_bisporus_g5498	GH3.hmm	4.6e-68	6.2e-68
Wickerhamomyces_bisporus_g5660	GH3.hmm	1.9e-67	2.7e-67
Wickerhamomyces_bisporus_g4052	GH3.hmm	4.8e-62	7.5e-62
Wickerhamomyces_bisporus_g2323	GH3.hmm	5.8e-60	8.3e-60
Wickerhamomyces_bisporus_g3054	GH3.hmm	2.1e-58	3e-58
Wickerhamomyces_bisporus_g4357	GH3.hmm	3.1e-58	4.6e-58
Wickerhamomyces_bisporus_g237	GH3.hmm	7e-51	1.1e-50
Wickerhamomyces_bisporus_g1759	GH31.hmm	1.1e-147	1.4e-147
Wickerhamomyces_bisporus_g1460	GH31.hmm	1.1e-120	1.7e-120
Wickerhamomyces_bisporus_g5733	GH33.hmm	3e-06	6.4e-06
Wickerhamomyces_bisporus_g1460	GH36.hmm	1.3e-06	2e-06
Wickerhamomyces_bisporus_g2934	GH37.hmm	9.8e-152	1.2e-151
Wickerhamomyces_bisporus_g3685	GH37.hmm	1.2e-09	4e-09
Wickerhamomyces_bisporus_g2570	GH38.hmm	4e-82	6.4e-82
Wickerhamomyces_bisporus_g3278	GH45.hmm	3e-75	3e-75
Wickerhamomyces_bisporus_g3625	GH45.hmm	5.6e-75	5.6e-75
Wickerhamomyces_bisporus_g5445	GH47.hmm	2.1e-168	2.7e-168
Wickerhamomyces_bisporus_g1739	GH47.hmm	1.8e-154	2.4e-154
Wickerhamomyces_bisporus_g5429	GH47.hmm	1.2e-117	1.6e-117
Wickerhamomyces_bisporus_g2935	GH5.hmm	1.1e-56	1.4e-56
Wickerhamomyces_bisporus_g615	GH5.hmm	1.1e-39	2e-39
Wickerhamomyces_bisporus_g5443	GH5.hmm	1.5e-39	2.5e-39
Wickerhamomyces_bisporus_g5522	GH5.hmm	5.6e-39	5.2e-34
Wickerhamomyces_bisporus_g4410	GH5.hmm	1.5e-29	1.5e-29
Wickerhamomyces_bisporus_g353	GH5.hmm	7e-27	3.2e-26
Wickerhamomyces_bisporus_g1698	GH5.hmm	6.3e-12	6.3e-12
Wickerhamomyces_bisporus_g1667	GH5.hmm	1e-10	2.1e-10
Wickerhamomyces_bisporus_g4485	GH5.hmm	3e-10	4.3e-10
Wickerhamomyces_bisporus_g4150	GH5.hmm	2.3e-08	3.4e-08
Wickerhamomyces_bisporus_g3330	GH5.hmm	2.6e-08	4.4e-08
Wickerhamomyces_bisporus_g3685	GH63.hmm	2.3e-31	3.3e-28
Wickerhamomyces_bisporus_g581	GH63.hmm	2.2e-21	8.5e-21
Wickerhamomyces_bisporus_g4700	GH65.hmm	3.7e-85	9.2e-85
Wickerhamomyces_bisporus_g339	GH70.hmm	3.5e-06	6.2e-06
Wickerhamomyces_bisporus_g4150	GH72.hmm	1e-139	1.5e-139
Wickerhamomyces_bisporus_g4149	GH72.hmm	1.7e-138	2.5e-138
Wickerhamomyces_bisporus_g4485	GH72.hmm	5.9e-132	7.7e-132
Wickerhamomyces_bisporus_g3330	GH72.hmm	2.8e-129	4e-129
Wickerhamomyces_bisporus_g4968	GH72.hmm	6e-128	7.2e-128
Wickerhamomyces_bisporus_g1667	GH72.hmm	6.6e-117	1.2e-116
Wickerhamomyces_bisporus_g4989	GH74.hmm	4.3e-19	1.7e-05
Wickerhamomyces_bisporus_g5635	GH74.hmm	1.5e-18	6.1e-06
Wickerhamomyces_bisporus_g3200	GH76.hmm	5.9e-110	7.9e-110
Wickerhamomyces_bisporus_g3161	GH76.hmm	6e-110	7.3e-110
Wickerhamomyces_bisporus_g2403	GH76.hmm	2.7e-106	3.3e-106
Wickerhamomyces_bisporus_g5521	GH76.hmm	2.4e-100	2.9e-100
Wickerhamomyces_bisporus_g3201	GH76.hmm	5.1e-88	6.4e-88
Wickerhamomyces_bisporus_g1378	GH76.hmm	8.7e-46	1.2e-45
Wickerhamomyces_bisporus_g3806	GH78.hmm	3.8e-154	4.6e-154
Wickerhamomyces_bisporus_g5510	GH78.hmm	9.1e-23	1.5e-21
Wickerhamomyces_bisporus_g5727	GH78.hmm	2.2e-17	2.9e-17
Wickerhamomyces_bisporus_g1495	GH81.hmm	3.4e-221	4.2e-221
Wickerhamomyces_bisporus_g4825	GH85.hmm	2e-75	3.2e-75
Wickerhamomyces_bisporus_g4700	GH95.hmm	1.3e-12	1.5e-08
Wickerhamomyces_bisporus_g408	GT1.hmm	1.3e-50	1.9e-50
Wickerhamomyces_bisporus_g598	GT15.hmm	1.4e-131	1.7e-131
Wickerhamomyces_bisporus_g5078	GT15.hmm	4.5e-124	7.1e-124
Wickerhamomyces_bisporus_g3045	GT15.hmm	5.6e-119	7.5e-119
Wickerhamomyces_bisporus_g3639	GT15.hmm	4.9e-117	8.6e-117
Wickerhamomyces_bisporus_g5079	GT15.hmm	5.8e-116	5.8e-116
Wickerhamomyces_bisporus_g5645	GT15.hmm	5e-112	6.5e-112
Wickerhamomyces_bisporus_g3856	GT15.hmm	4e-111	6.6e-111
Wickerhamomyces_bisporus_g1901	GT15.hmm	1.4e-109	1.7e-109
Wickerhamomyces_bisporus_g599	GT15.hmm	4.4e-102	5.2e-102
Wickerhamomyces_bisporus_g3688	GT15.hmm	6.8e-87	8.1e-87
Wickerhamomyces_bisporus_g2246	GT15.hmm	1.4e-76	1.4e-76
Wickerhamomyces_bisporus_g3738	GT2.hmm	5e-34	6.5e-34
Wickerhamomyces_bisporus_g4940	GT2.hmm	1.2e-26	1.5e-26
Wickerhamomyces_bisporus_g4441	GT2.hmm	2.1e-17	2e-16
Wickerhamomyces_bisporus_g5201	GT2.hmm	7.6e-10	3e-09
Wickerhamomyces_bisporus_g4558	GT2.hmm	7.7e-08	2.3e-07
Wickerhamomyces_bisporus_g543	GT20.hmm	7e-197	7.9e-197
Wickerhamomyces_bisporus_g4497	GT20.hmm	6e-150	8.2e-150
Wickerhamomyces_bisporus_g5541	GT20.hmm	4e-136	6.6e-135
Wickerhamomyces_bisporus_g1181	GT21.hmm	3e-91	3.6e-91
Wickerhamomyces_bisporus_g4441	GT21.hmm	8.1e-08	4.4e-07
Wickerhamomyces_bisporus_g4615	GT22.hmm	1.6e-108	1.9e-108
Wickerhamomyces_bisporus_g1516	GT22.hmm	8.1e-76	1.1e-75
Wickerhamomyces_bisporus_g2848	GT22.hmm	7.3e-75	9.1e-75
Wickerhamomyces_bisporus_g4005	GT22.hmm	3.7e-59	5.1e-59
Wickerhamomyces_bisporus_g2290	GT24.hmm	1.7e-132	3e-132
Wickerhamomyces_bisporus_g4940	GT27.hmm	2.3e-09	2.9e-09
Wickerhamomyces_bisporus_g3738	GT27.hmm	1.1e-08	1.4e-08
Wickerhamomyces_bisporus_g862	GT28.hmm	1.1e-09	1.5e-09
Wickerhamomyces_bisporus_g1036	GT3.hmm	8e-298	9.1e-298
Wickerhamomyces_bisporus_g5088	GT32.hmm	2.5e-23	6.5e-23
Wickerhamomyces_bisporus_g2526	GT32.hmm	7.8e-21	3.1e-20
Wickerhamomyces_bisporus_g235	GT32.hmm	2.6e-19	8.9e-19
Wickerhamomyces_bisporus_g4549	GT32.hmm	3.4e-17	1.2e-16
Wickerhamomyces_bisporus_g2301	GT32.hmm	1.2e-11	3.1e-11
Wickerhamomyces_bisporus_g5049	GT33.hmm	8.7e-137	1.4e-136
Wickerhamomyces_bisporus_g2113	GT34.hmm	8.3e-88	1.1e-87
Wickerhamomyces_bisporus_g427	GT34.hmm	1.3e-70	1.8e-70
Wickerhamomyces_bisporus_g961	GT34.hmm	5e-65	6.2e-65
Wickerhamomyces_bisporus_g65	GT35.hmm	9.9e-280	1.3e-279
Wickerhamomyces_bisporus_g2277	GT39.hmm	1.6e-74	1.6e-74
Wickerhamomyces_bisporus_g5424	GT39.hmm	3.8e-72	3.8e-72
Wickerhamomyces_bisporus_g3870	GT39.hmm	1e-66	1e-66
Wickerhamomyces_bisporus_g1738	GT39.hmm	1.3e-64	1.3e-64
Wickerhamomyces_bisporus_g3785	GT39.hmm	2.1e-49	2.1e-49
Wickerhamomyces_bisporus_g467	GT4.hmm	4.3e-35	8.6e-35
Wickerhamomyces_bisporus_g1480	GT4.hmm	1.8e-30	3.6e-30
Wickerhamomyces_bisporus_g824	GT4.hmm	6.3e-19	1.5e-18
Wickerhamomyces_bisporus_g5049	GT4.hmm	4.7e-09	7.6e-09
Wickerhamomyces_bisporus_g1036	GT4.hmm	1.8e-07	1.5e-05
Wickerhamomyces_bisporus_g5016	GT41.hmm	4.9e-31	9.7e-12
Wickerhamomyces_bisporus_g4222	GT41.hmm	7.4e-30	2.2e-07
Wickerhamomyces_bisporus_g1953	GT41.hmm	2.2e-20	4.2e-12
Wickerhamomyces_bisporus_g106	GT41.hmm	3.6e-20	1.9e-08
Wickerhamomyces_bisporus_g1877	GT41.hmm	6.7e-18	3.3e-07
Wickerhamomyces_bisporus_g3593	GT41.hmm	3.8e-17	3.7e-08
Wickerhamomyces_bisporus_g3157	GT41.hmm	5.7e-16	2.5e-06
Wickerhamomyces_bisporus_g1269	GT41.hmm	9.8e-16	2.1e-08
Wickerhamomyces_bisporus_g2045	GT41.hmm	1.3e-15	7.7e-11
Wickerhamomyces_bisporus_g4070	GT41.hmm	5.2e-15	5.6e-15
Wickerhamomyces_bisporus_g2007	GT41.hmm	1.1e-11	3.7e-07
Wickerhamomyces_bisporus_g2196	GT41.hmm	1.2e-10	1.2e-10
Wickerhamomyces_bisporus_g304	GT41.hmm	1.2e-09	0.0021
Wickerhamomyces_bisporus_g5022	GT41.hmm	2.9e-08	4.4e-08
Wickerhamomyces_bisporus_g4459	GT41.hmm	1.6e-07	0.00095
Wickerhamomyces_bisporus_g4642	GT41.hmm	4.1e-07	0.0014
Wickerhamomyces_bisporus_g1155	GT41.hmm	4.4e-06	5.7e-06
Wickerhamomyces_bisporus_g5232	GT41.hmm	5.6e-06	6.3e-06
Wickerhamomyces_bisporus_g2636	GT41.hmm	6.3e-06	1.1e-05
Wickerhamomyces_bisporus_g4940	GT45.hmm	1e-06	2.1e-06
Wickerhamomyces_bisporus_g3331	GT48.hmm	0	0
Wickerhamomyces_bisporus_g4151	GT48.hmm	0	0
Wickerhamomyces_bisporus_g2635	GT48.hmm	1.3e-294	3.6e-293
Wickerhamomyces_bisporus_g467	GT5.hmm	5.6e-18	1.8e-16
Wickerhamomyces_bisporus_g1480	GT5.hmm	2.4e-12	2.1e-11
Wickerhamomyces_bisporus_g1036	GT5.hmm	7.6e-12	9.5e-07
Wickerhamomyces_bisporus_g2148	GT50.hmm	2.2e-85	3.2e-85
Wickerhamomyces_bisporus_g783	GT57.hmm	4.7e-161	5.5e-161
Wickerhamomyces_bisporus_g2807	GT57.hmm	1e-152	1.3e-152
Wickerhamomyces_bisporus_g101	GT58.hmm	2.3e-132	2.7e-132
Wickerhamomyces_bisporus_g729	GT59.hmm	3.3e-118	7.7e-118
Wickerhamomyces_bisporus_g4387	GT62.hmm	5.4e-124	8.5e-124
Wickerhamomyces_bisporus_g977	GT62.hmm	2e-120	5.3e-120
Wickerhamomyces_bisporus_g2078	GT62.hmm	3.6e-120	5.4e-120
Wickerhamomyces_bisporus_g4862	GT62.hmm	2.2e-106	2.6e-106
Wickerhamomyces_bisporus_g3359	GT62.hmm	2.5e-49	1e-48
Wickerhamomyces_bisporus_g3361	GT62.hmm	9.9e-45	1.6e-44
Wickerhamomyces_bisporus_g3360	GT62.hmm	5.6e-21	1.1e-20
Wickerhamomyces_bisporus_g4890	GT66.hmm	1.9e-184	2.3e-184
Wickerhamomyces_bisporus_g1900	GT71.hmm	2.2e-88	3.2e-88
Wickerhamomyces_bisporus_g3624	GT71.hmm	1.1e-83	1.8e-82
Wickerhamomyces_bisporus_g3049	GT71.hmm	8.8e-81	1.4e-80
Wickerhamomyces_bisporus_g5614	GT71.hmm	3.1e-80	6.5e-80
Wickerhamomyces_bisporus_g1043	GT71.hmm	2.2e-79	3.1e-79
Wickerhamomyces_bisporus_g327	GT71.hmm	1.1e-70	1.6e-70
Wickerhamomyces_bisporus_g2302	GT71.hmm	5.9e-70	5.9e-70
Wickerhamomyces_bisporus_g3024	GT71.hmm	3e-66	6e-66
Wickerhamomyces_bisporus_g4157	GT71.hmm	9.6e-66	3.9e-65
Wickerhamomyces_bisporus_g5411	GT71.hmm	5.5e-65	8e-65
Wickerhamomyces_bisporus_g4117	GT71.hmm	3.4e-61	5.8e-61
Wickerhamomyces_bisporus_g5412	GT71.hmm	1.6e-57	3e-57
Wickerhamomyces_bisporus_g3241	GT76.hmm	9.8e-90	1.2e-89
Wickerhamomyces_bisporus_g1866	GT8.hmm	1.2e-50	1.5e-50
Wickerhamomyces_bisporus_g1087	GT8.hmm	1.2e-42	1.8e-42
Wickerhamomyces_bisporus_g2721	GT8.hmm	7.5e-40	1e-39
Wickerhamomyces_bisporus_g2290	GT8.hmm	3.8e-15	3.8e-15
Wickerhamomyces_bisporus_g5434	GT8.hmm	4e-14	5.3e-14
Wickerhamomyces_bisporus_g2302	GT8.hmm	2.7e-07	6.5e-07
Wickerhamomyces_bisporus_g3049	GT8.hmm	1.5e-06	3.4e-06
Wickerhamomyces_bisporus_g1043	GT8.hmm	7.3e-06	1.2e-05
Wickerhamomyces_bisporus_g3738	GT81.hmm	6.6e-12	9.7e-12
Wickerhamomyces_bisporus_g4940	GT81.hmm	1.5e-08	2.1e-08
Wickerhamomyces_bisporus_g3870	GT83.hmm	3.4e-11	3.4e-11
Wickerhamomyces_bisporus_g555	PL10.hmm	1.4e-06	0.045
