# Supplementary material for: Insight into the genomes of dominant yeast symbionts of European spruce bark beetle, Ips typographus
Source: Front Microbiol. 2023 Apr 3;14:1108975. doi: 10.3389/fmicb.2023.1108975 (PMC10106607; doi:10.3389/fmicb.2023.1108975)
Supplement: Supplementary file 4 [file Table_3.XLSX]

## Sheet: Aldo-keto reductases 
	Sequence lenght (amino acid)	Subcellular localization prediction	score	pI	Molecular weight (kDa)
Cryptococcus_sp._g2129	107	Mitochondrial	2.9	8.434	12.017
Cryptococcus_sp._g2131	296	Nuclear	2.6	8.858	31.9507
Cryptococcus_sp._g234	338	Mitochondrial	3.5	8.99	37.7305
Cryptococcus_sp._g3437	285	Cytoplasmic	10	5.27	30.6438
Cryptococcus_sp._g3643	212	Cytoplasmic	9.7	8.975	22.7231
Cryptococcus_sp._g5120	324	Membrane bound Mitochondrial	9.4	8.214	35.1808
Cryptococcus_sp._g5867	358	Cytoplasmic	3.2	5.652	39.7032
Cryptococcus_sp._g7013	153	Cytoplasmic	9.8	8.419	17.0719
Kuraishia_molischiana_g1003	329	Cytoplasmic	3.5	4.825	36.9465
Kuraishia_molischiana_g1497	281	Cytoplasmic	8	5.677	30.9671
Kuraishia_molischiana_g2386	599	Cytoplasmic	9.9	5.372	65.5675
Kuraishia_molischiana_g2427	308	Cytoplasmic	10	5.029	33.2758
Kuraishia_molischiana_g2565	408	Cytoplasmic	10	6.326	46.517
Kuraishia_molischiana_g3243	319	Cytoplasmic	8.5	5.448	35.9991
Kuraishia_molischiana_g3314	319	Cytoplasmic	10	5.385	36.1974
Kuraishia_molischiana_g3543	376	Cytoplasmic	8.1	6.504	41.9993
Kuraishia_molischiana_g3571	342	Membrane bound Mitochondrial	4.6	5.219	38.4888
Kuraishia_molischiana_g3820	304	Cytoplasmic	10	5.27	33.9474
Kuraishia_molischiana_g4192	341	Membrane bound Mitochondrial	6.7	6.634	38.422
Kuraishia_molischiana_g4213	340	Membrane bound Mitochondrial	8.1	5.868	38.3197
Kuraishia_molischiana_g561	325	Cytoplasmic	3.1	5.652	36.513
Kuraishia_molischiana_g671	276	Cytoplasmic	8.2	5.588	31.2836
Kuraishia_molischiana_g861	330	Cytoplasmic	10	5.919	36.8622
Kuraishia_molischiana_g891	309	Cytoplasmic	8.9	5.461	34.4242
Kuraishia_molischiana_g902	319	Cytoplasmic	10	5.703	35.7892
Nakazawaea_ambrosiae_g1046	342	Membrane bound Mitochondrial	7.3	6.046	38.8265
Nakazawaea_ambrosiae_g1217	348	Cytoplasmic	7.9	5.537	38.478
Nakazawaea_ambrosiae_g1287	321	Mitochondrial	5.2	5.156	36.6076
Nakazawaea_ambrosiae_g1412	315	Cytoplasmic	9.9	5.741	35.9871
Nakazawaea_ambrosiae_g2250	283	Cytoplasmic	8.1	5.919	31.8385
Nakazawaea_ambrosiae_g2267	319	Cytoplasmic	10	5.69	36.3838
Nakazawaea_ambrosiae_g2748	309	Cytoplasmic	4.3	5.436	35.1653
Nakazawaea_ambrosiae_g3004	307	Cytoplasmic	9.9	5.499	34.202
Nakazawaea_ambrosiae_g3633	339	Plasma membrane	2.8	5.423	38.5873
Nakazawaea_ambrosiae_g3635	324	Cytoplasmic	9.9	6.313	36.6624
Nakazawaea_ambrosiae_g3636	324	Cytoplasmic	10	6.109	36.6722
Nakazawaea_ambrosiae_g3953	323	Golgi	8.7	5.016	36.5054
Nakazawaea_ambrosiae_g4066	303	Cytoplasmic	10	6.338	34.7948
Nakazawaea_ambrosiae_g4600	309	Cytoplasmic	10	5.677	34.3022
Nakazawaea_ambrosiae_g4803	296	Cytoplasmic	8.2	5.092	33.8486
Nakazawaea_ambrosiae_g4881	325	Cytoplasmic	9.6	5.97	36.0857
Nakazawaea_ambrosiae_g5144	291	Cytoplasmic	8.3	5.512	33.371
Nakazawaea_ambrosiae_g544	294	Cytoplasmic	8.4	5.08	32.3337
Nakazawaea_ambrosiae_g5543	332	Mitochondrial	3	4.94	37.855
Nakazawaea_ambrosiae_g666	329	Cytoplasmic	8.5	6.3	37.7892
Nakazawaea_ambrosiae_g71	343	Cytoplasmic	3.5	6.198	38.8277
Ogataea_ramenticola_g1001	288	Cytoplasmic	8.4	5.664	32.9414
Ogataea_ramenticola_g1278	313	Cytoplasmic	10	5.652	35.0413
Ogataea_ramenticola_g2199	343	Membrane bound Mitochondrial	4	5.728	38.8726
Ogataea_ramenticola_g3203	285	Cytoplasmic	8.2	5.461	32.5714
Ogataea_ramenticola_g3304	347	Cytoplasmic	3.3	5.97	39.3813
Ogataea_ramenticola_g3305	155	Membrane bound Mitochondrial	8.4	5.359	17.4169
Ogataea_ramenticola_g3306	169	Cytoplasmic	9.7	5.601	19.2431
Ogataea_ramenticola_g3307	349	Membrane bound Mitochondrial	2.6	6.664	39.4155
Ogataea_ramenticola_g3308	347	Cytoplasmic	2.2	6.148	39.265
Ogataea_ramenticola_g3600	322	Cytoplasmic	9.9	5.741	36.5941
Ogataea_ramenticola_g3986	330	Cytoplasmic	10	5.563	36.6019
Ogataea_ramenticola_g4009	349	Membrane bound Peroxisomal	8.5	5.169	40.1431
Ogataea_ramenticola_g4052	305	Cytoplasmic	9.9	5.092	34.337
Ogataea_ramenticola_g4162	313	Cytoplasmic	9.3	7.015	34.9333
Ogataea_ramenticola_g4191	331	Cytoplasmic	4.9	4.622	37.3004
Ogataea_ramenticola_g4518	288	Cytoplasmic	9.8	5.486	33.0296
Ogataea_ramenticola_g4538	319	Mitochondrial	8.6	5.906	36.2894
Ogataea_ramenticola_g726	332	Cytoplasmic	10	5.105	37.6299
Ogataea_ramenticola_g846	333	Cytoplasmic	9.1	7.263	36.9045
Wickerhamomyces_bisporus_g1410	353	Membrane bound Mitochondrial	6.7	7.015	39.9665
Wickerhamomyces_bisporus_g1753	334	Cytoplasmic	9.8	5.499	37.1113
Wickerhamomyces_bisporus_g1761	302	Cytoplasmic	9.2	5.931	35.3843
Wickerhamomyces_bisporus_g1960	309	Cytoplasmic	10	8.185	35.3066
Wickerhamomyces_bisporus_g1962	290	Cytoplasmic	9.4	6.033	33.178
Wickerhamomyces_bisporus_g1963	290	Cytoplasmic	8.9	8.053	33.262
Wickerhamomyces_bisporus_g1977	292	Cytoplasmic	8.2	5.855	33.2057
Wickerhamomyces_bisporus_g2121	336	Cytoplasmic	9.9	5.003	33.6924
Wickerhamomyces_bisporus_g2122	308	Cytoplasmic	10	5.563	34.4022
Wickerhamomyces_bisporus_g2123	311	Cytoplasmic	10	5.156	34.6546
Wickerhamomyces_bisporus_g3091	309	Cytoplasmic	9.7	5.69	34.4685
Wickerhamomyces_bisporus_g3094	309	Cytoplasmic	9	5.677	34.3083
Wickerhamomyces_bisporus_g3177	290	Cytoplasmic	9.9	5.41	33.1746
Wickerhamomyces_bisporus_g3290	301	Mitochondrial	8.3	5.347	34.4681
Wickerhamomyces_bisporus_g3437	315	Cytoplasmic	10	5.753	35.4473
Wickerhamomyces_bisporus_g3581	344	Membrane bound Mitochondrial	5.8	5.792	39.3662
Wickerhamomyces_bisporus_g3878	318	Mitochondrial	6.6	5.652	35.9978
Wickerhamomyces_bisporus_g4200	319	Cytoplasmic	9.4	5.703	35.6098
Wickerhamomyces_bisporus_g44	315	Mitochondrial	8	5.474	35.3793
Wickerhamomyces_bisporus_g4616	285	Cytoplasmic	9	6.211	32.3628
Wickerhamomyces_bisporus_g5106	333	Membrane bound Vacuolar	8.8	5.334	37.524
Wickerhamomyces_bisporus_g5151	178	Mitochondrial	6.7	9.004	20.3726
Wickerhamomyces_bisporus_g5658	324	Cytoplasmic	10	5.245	36.7577
Wickerhamomyces_bisporus_g745	290	Cytoplasmic	9.9	5.334	33.2006
Wickerhamomyces_bisporus_g822	349	Cytoplasmic	4.5	7.059	40.0758
Wickerhamomyces_bisporus_I2_g1496	333	Membrane bound Vacuolar	8.8	5.334	37.524
Wickerhamomyces_bisporus_I2_g2250	301	Mitochondrial	8.6	5.347	34.4421
Wickerhamomyces_bisporus_I2_g2276	344	Membrane bound Mitochondrial	6.5	5.792	39.4212
Wickerhamomyces_bisporus_I2_g2676	334	Cytoplasmic	9.8	5.499	37.1113
Wickerhamomyces_bisporus_I2_g2684	302	Cytoplasmic	9.2	5.931	35.3843
Wickerhamomyces_bisporus_I2_g2766	243	Mitochondrial	5.2	8.58	27.6962
Wickerhamomyces_bisporus_I2_g2790	353	Membrane bound Mitochondrial	6.5	7.015	39.9364
Wickerhamomyces_bisporus_I2_g2983	309	Cytoplasmic	9.7	5.69	34.4685
Wickerhamomyces_bisporus_I2_g2986	309	Cytoplasmic	9	5.677	34.3083
Wickerhamomyces_bisporus_I2_g3476	285	Cytoplasmic	9	6.211	32.3628
Wickerhamomyces_bisporus_I2_g3864	318	Mitochondrial	6.6	5.652	35.9978
Wickerhamomyces_bisporus_I2_g4106	292	Cytoplasmic	8.4	5.715	33.2938
Wickerhamomyces_bisporus_I2_g4120	290	Cytoplasmic	8.9	7.6	33.2629
Wickerhamomyces_bisporus_I2_g4121	290	Cytoplasmic	9.4	6.033	33.178
Wickerhamomyces_bisporus_I2_g4123	309	Cytoplasmic	10	8.185	35.3066
Wickerhamomyces_bisporus_I2_g4183	349	Cytoplasmic	4.5	7.059	40.0758
Wickerhamomyces_bisporus_I2_g43	315	Mitochondrial	8	5.474	35.3793
Wickerhamomyces_bisporus_I2_g4697	311	Cytoplasmic	10	5.156	34.6546
Wickerhamomyces_bisporus_I2_g4698	341	Cytoplasmic	10	5.563	34.4322
Wickerhamomyces_bisporus_I2_g4699	310	Cytoplasmic	10	5.029	34.4913
Wickerhamomyces_bisporus_I2_g4912	315	Cytoplasmic	10	5.817	35.4703
Wickerhamomyces_bisporus_I2_g4952	319	Cytoplasmic	9.4	5.703	35.6098
Wickerhamomyces_bisporus_I2_g5630	324	Cytoplasmic	10	5.245	36.7437
Wickerhamomyces_bisporus_I2_g5728	255	Plasma membrane	2.6	6.046	29.386
Wickerhamomyces_bisporus_I2_g5751	219	Cytoplasmic	10	7.059	25.0395

## Sheet: Carboxylesterase
	Sequence lenght (amino acid)	Subcellular localization prediction	score	pI	Molecular weight (kDa)
Cryptococcus_sp._g1652	109	Cytoplasmic	4.1	4.825	12.1049
Cryptococcus_sp._g6616	242	Mitochondrial	3.8	4.724	26.6688
Kuraishia_molischiana_g1718	352	Membrane bound Peroxisomal	7.8	5.016	38.1827
Kuraishia_molischiana_g2114	540	Membrane bound Lysosomal	7.6	5.054	60.3463
Kuraishia_molischiana_g2591	336	Membrane bound Mitochondrial	3.6	5.143	37.4297
Kuraishia_molischiana_g2839	512	Membrane bound Extracellular (Secreted)	7.8	5.27	58.0082
Kuraishia_molischiana_g3645	551	Cytoplasmic	4.6	4.813	60.2925
Kuraishia_molischiana_g4697	506	Membrane bound Endoplasmic reticulum	8.1	5.105	56.1567
Nakazawaea_ambrosiae_g1569	547	Cytoplasmic	2.4	5.067	63.0883
Nakazawaea_ambrosiae_g2037	339	Cytoplasmic	4.5	5.08	37.4384
Nakazawaea_ambrosiae_g3349	555	Membrane bound Extracellular (Secreted)	8.8	4.38	60.6143
Nakazawaea_ambrosiae_g470	532	Cytoplasmic	2.2	4.914	60.2253
Nakazawaea_ambrosiae_g5178	543	Cytoplasmic	5	5.283	62.1705
Nakazawaea_ambrosiae_g92	541	Membrane bound Vacuolar	4.3	5.258	62.2215
Ogataea_ramenticola_g1005	349	Membrane bound Mitochondrial	5.6	5.652	39.2306
Wickerhamomyces_bisporus_g1329	566	Membrane bound Extracellular (Secreted)	8.1	4.368	62.4814
Wickerhamomyces_bisporus_g1935	373	Cytoplasmic	5.2	5.308	42.7305
Wickerhamomyces_bisporus_g2694	565	Extracellular (Secreted)	8	4.673	62.4169
Wickerhamomyces_bisporus_I2_g1324	566	Membrane bound Extracellular (Secreted)	7.7	4.406	62.4915
Wickerhamomyces_bisporus_I2_g1677	565	Extracellular (Secreted)	8	4.647	62.4019
Wickerhamomyces_bisporus_I2_g4148	373	Cytoplasmic	5.2	5.308	42.7305

## Sheet: P450
	Sequence lenght (amino acid)	Subcellular localization prediction	score	pI	Molecular weight (kDa)
Cryptococcus_sp._g2527	126	Mitochondrial	1.8	8.507	13.7804
Cryptococcus_sp._g4156	228	Plasma membrane	2.4	7.117	25.7862
Cryptococcus_sp._g5777	167	Membrane bound Mitochondrial	2.1	8.287	18.9791
Cryptococcus_sp._g5778	164	Membrane bound Mitochondrial	2.7	4.991	18.2277
Cryptococcus_sp._g5926	301	Membrane bound Mitochondrial	3.9	4.902	33.7997
Cryptococcus_sp._g6065	223	Cytoplasmic	5.2	5.219	24.0027
Kuraishia_molischiana_g1617	509	Plasma membrane	8.7	6.224	58.2549
Kuraishia_molischiana_g2575	591	Membrane bound Mitochondrial	3.1	7.117	66.4764
Kuraishia_molischiana_g3798	498	Membrane bound Mitochondrial	2.9	6.44	56.4845
Kuraishia_molischiana_g4212	521	Membrane bound Endoplasmic reticulum	6.5	6.491	59.4379
Nakazawaea_ambrosiae_g1229	532	Membrane bound Mitochondrial	2.1	5.741	61.2691
Nakazawaea_ambrosiae_g125	501	Membrane bound Peroxisomal	9.1	6.956	57.6482
Nakazawaea_ambrosiae_g4810	521	Plasma membrane	8.2	6.415	59.872
Nakazawaea_ambrosiae_g5383	506	Plasma membrane	8.7	8.083	58.0123
Nakazawaea_ambrosiae_g5431	486	Membrane bound Mitochondrial	2.8	7.38	56.4467
Ogataea_ramenticola_g2162	523	Membrane bound Mitochondrial	2.6	6.825	60.2127
Ogataea_ramenticola_g3759	489	Membrane bound Mitochondrial	6.5	7.746	56.4246
Ogataea_ramenticola_g5273	468	Plasma membrane	9.1	7.556	53.229
Ogataea_ramenticola_g897	535	Plasma membrane	2.3	5.792	60.7804
Wickerhamomyces_bisporus_g1617	487	Membrane bound Endoplasmic reticulum	3.6	8.317	56.0111
Wickerhamomyces_bisporus_g1655	522	Plasma membrane	9.1	6.351	59.6815
Wickerhamomyces_bisporus_g1836	531	Membrane bound Mitochondrial	3.7	5.931	60.4011
Wickerhamomyces_bisporus_g3945	550	Plasma membrane	6.7	8.126	63.4595
Wickerhamomyces_bisporus_g618	536	Membrane bound Mitochondrial	6.7	7.307	61.9133
Wickerhamomyces_bisporus_I2_g1135	522	Plasma membrane	9	6.351	59.6514
Wickerhamomyces_bisporus_I2_g1173	487	Membrane bound Endoplasmic reticulum	3.5	8.375	56.0292
Wickerhamomyces_bisporus_I2_g2117	536	Membrane bound Mitochondrial	6.7	7.307	61.9133
Wickerhamomyces_bisporus_I2_g2852	531	Membrane bound Mitochondrial	3.7	5.931	60.4011
Wickerhamomyces_bisporus_I2_g3092	542	Plasma membrane	3	8.126	62.6406

## Sheet: Flavin-containing monooxygenase
	Sequence lenght (amino acid)	Subcellular localization prediction	score	pI	Molecular weight (kDa)
Kuraishia_molischiana_g1734	502	Membrane bound Mitochondrial	9	5.677	55.9776
Kuraishia_molischiana_g1733	488	Membrane bound Mitochondrial	6.3	5.944	54.8268
Kuraishia_molischiana_g1758	471	Membrane bound Mitochondrial	4.7	5.601	52.6443
Cryptococcus_sp._g3585	415	Cytoplasmic	4.3	4.914	45.8414
Cryptococcus_sp._g1681	236	Nuclear	3.8	5.982	26.5245
Cryptococcus_sp._g788	193	Nuclear	4.1	7.746	21.0646
Cryptococcus_sp._g6215	280	Mitochondrial	2.5	5.83	31.6795
Cryptococcus_sp._g5297	137	Cytoplasmic	5.2	8.273	15.8596
Nakazawaea_ambrosiae_g2237	515	Membrane bound Mitochondrial	4.2	6.453	57.985
Nakazawaea_ambrosiae_g4458	508	Cytoplasmic	5.3	5.156	57.0678
Nakazawaea_ambrosiae_g1246	511	Cytoplasmic	5	5.283	58.4619
Nakazawaea_ambrosiae_g3845	647	Membrane bound Extracellular (Secreted)	4.3	5.868	72.6255
Nakazawaea_ambrosiae_g1383	645	Cytoplasmic	3	6.033	72.5924
Ogataea_ramenticola_g3285	460	Cytoplasmic	5.6	5.207	51.4137
Ogataea_ramenticola_g2527	503	Cytoplasmic	4.3	5.461	56.59
Ogataea_ramenticola_g1636	519	Cytoplasmic	4.1	5.156	59.3184
Wickerhamomyces_bisporus_g5210	469	Cytoplasmic	4.8	5.499	53.748
Wickerhamomyces_bisporus_g2012	473	Membrane bound Peroxisomal	5.9	8.039	54.7883
Wickerhamomyces_bisporus_g1910	481	Membrane bound Extracellular (Secreted)	2.8	7.059	55.1545
Wickerhamomyces_bisporus_g4449	491	Vacuolar	9.2	5.601	56.2316
Wickerhamomyces_bisporus_g2114	511	Cytoplasmic	4.4	5.347	57.7069
Wickerhamomyces_bisporus_g2407	509	Membrane bound Vacuolar	8	5.69	58.4762
Wickerhamomyces_bisporus_g2977	507	Cytoplasmic	4.9	5.766	57.6057
Wickerhamomyces_bisporus_g2409	513	Membrane bound Peroxisomal	4.6	5.766	58.4811
Wickerhamomyces_bisporus_g3525	504	Membrane bound Mitochondrial	7.2	5.677	57.9064
Wickerhamomyces_bisporus_g4448	489	Extracellular (Secreted)	6.7	6.148	55.5568
Wickerhamomyces_bisporus_g1266	536	Membrane bound Lysosomal	2.9	5.55	60.7094
Wickerhamomyces_bisporus_g4242	494	Mitochondrial	6.5	5.69	56.6771
Wickerhamomyces_bisporus_g4248	640	Cytoplasmic	5	6.071	71.7311
Wickerhamomyces_bisporus_g4247	640	Cytoplasmic	3.3	5.55	71.7212
Wickerhamomyces_bisporus_g5695	506	Cytoplasmic	3.4	5.588	57.1068
Wickerhamomyces_bisporus_I2_g4566	469	Cytoplasmic	4.8	5.499	53.7219
Wickerhamomyces_bisporus_I2_g2625	473	Membrane bound Peroxisomal	5.9	8.039	54.7883
Wickerhamomyces_bisporus_I2_g2926	481	Membrane bound Extracellular (Secreted)	2.8	7.059	55.1545
Wickerhamomyces_bisporus_I2_g3235	491	Vacuolar	9.2	5.525	56.2326
Wickerhamomyces_bisporus_I2_g5280	511	Cytoplasmic	3.5	5.347	57.7109
Wickerhamomyces_bisporus_I2_g465	509	Membrane bound Vacuolar	8.9	5.626	58.4862
Wickerhamomyces_bisporus_I2_g467	513	Membrane bound Peroxisomal	5	5.766	58.4661
Wickerhamomyces_bisporus_I2_g3432	507	Cytoplasmic	5.2	5.83	57.5066
Wickerhamomyces_bisporus_I2_g2443	470	Plasma membrane	3.6	5.499	53.7977
Wickerhamomyces_bisporus_I2_g3234	489	Extracellular (Secreted)	6.4	5.868	55.6439
Wickerhamomyces_bisporus_I2_g4057	536	Membrane bound Peroxisomal	2.5	5.55	60.6974
Wickerhamomyces_bisporus_I2_g4847	494	Mitochondrial	7.3	5.69	56.6221
Wickerhamomyces_bisporus_I2_g5352	640	Cytoplasmic	4.9	6.071	71.7732
Wickerhamomyces_bisporus_I2_g5351	640	Cytoplasmic	3.3	5.55	71.7212
Wickerhamomyces_bisporus_I2_g5651	389	Cytoplasmic	4.1	6.084	43.8847

## Sheet: Glutathione S-transferase
	Sequence lenght (amino acid)	Subcellular localization prediction	score	pI	Molecular weight (kDa)
Kuraishia_molischiana_g4672	337	Cytoplasmic	6.3	6.211	39.0304
Kuraishia_molischiana_g3750	230	Membrane bound Mitochondrial	5.9	5.537	26.7828
Kuraishia_molischiana_g388	304	Cytoplasmic	9.9	5.372	35.1506
Kuraishia_molischiana_g1209	249	Membrane bound Golgi	5.6	7.775	28.0154
Kuraishia_molischiana_g3069	1006	Membrane bound Peroxisomal	5.9	5.525	110.52
Kuraishia_molischiana_g4712	353	Cytoplasmic	5.2	7.527	38.0085
Cryptococcus_sp._g4908	304	Cytoplasmic	9.1	6.122	33.4522
Cryptococcus_sp._g4598	111	Mitochondrial	7.6	6.898	12.2098
Cryptococcus_sp._g5148	173	Cytoplasmic	6.3	4.698	19.4857
Cryptococcus_sp._g5875	191	Membrane bound Golgi	6.3	7.468	21.0413
Nakazawaea_ambrosiae_g3592	317	Cytoplasmic	10	5.614	36.3981
Nakazawaea_ambrosiae_g1469	413	Cytoplasmic	9.3	5.944	47.1752
Nakazawaea_ambrosiae_g1185	237	Membrane bound Endoplasmic reticulum	4.8	5.792	27.0853
Nakazawaea_ambrosiae_g3090	413	Cytoplasmic	8.2	7.205	46.4352
Nakazawaea_ambrosiae_g1184	232	Membrane bound Endoplasmic reticulum	5	7.117	26.4646
Nakazawaea_ambrosiae_g2325	324	Cytoplasmic	6.4	7.22	38.0007
Nakazawaea_ambrosiae_g5634	224	Cytoplasmic	4.4	5.664	25.8216
Nakazawaea_ambrosiae_g707	387	Cytoplasmic	6.1	7.746	41.4093
Nakazawaea_ambrosiae_g3156	338	Membrane bound Golgi	3.3	5.436	38.5467
Ogataea_ramenticola_g58	426	Cytoplasmic	9.4	5.397	48.8162
Ogataea_ramenticola_g5025	411	Cytoplasmic	8.9	7.366	47.0591
Ogataea_ramenticola_g5023	218	Cytoplasmic	8.9	5.258	24.8515
Ogataea_ramenticola_g999	234	Cytoplasmic	5.9	5.372	27.2581
Ogataea_ramenticola_g5024	417	Cytoplasmic	8.8	6.678	47.3092
Ogataea_ramenticola_g439	252	Membrane bound Golgi	9.7	6.033	29.756
Ogataea_ramenticola_g248	252	Plasma membrane	2.7	4.927	29.5399
Ogataea_ramenticola_g3493	332	Cytoplasmic	10	5.881	39.3027
Wickerhamomyces_bisporus_g5186	321	Cytoplasmic	10	5.69	36.7253
Wickerhamomyces_bisporus_g3451	215	Golgi	9.5	5.652	25.0015
Wickerhamomyces_bisporus_g4855	408	Cytoplasmic	9	5.97	46.2688
Wickerhamomyces_bisporus_g361	488	Membrane bound Mitochondrial	3.2	7.6	55.9646
Wickerhamomyces_bisporus_g202	238	Mitochondrial	3.9	7.819	27.7397
Wickerhamomyces_bisporus_g3513	243	Cytoplasmic	6.2	5.741	28.1022
Wickerhamomyces_bisporus_g203	217	Membrane bound Golgi	4.4	5.448	24.5712
Wickerhamomyces_bisporus_g1845	233	Mitochondrial	2.7	8.492	27.714
Wickerhamomyces_bisporus_g3415	502	Cytoplasmic	9.9	6.033	57.7918
Wickerhamomyces_bisporus_g1800	233	Cytoplasmic	5.4	5.296	25.8774
Wickerhamomyces_bisporus_g3207	307	Golgi	6.6	6.237	34.9181

## Sheet: Multicopper-containing oxidases
	Sequence lenght (amino acid)	Subcellular localization prediction	score	pI	Molecular weight (kDa)
Kuraishia_molischiana_g4315	628	Plasma membrane	9.9	4.291	70.9492
Kuraishia_molischiana_g558	615	Plasma membrane	8.9	4.698	69.5985
Cryptococcus_sp._g893	457	Membrane bound Extracellular (Secreted)	6.5	5.957	50.5418
Cryptococcus_sp._g4741	211	Membrane bound Extracellular (Secreted)	6.2	4.8	23.253
Cryptococcus_sp._g4661	205	Membrane bound Extracellular (Secreted)	9.6	5.016	22.2377
Nakazawaea_ambrosiae_g1692	617	Plasma membrane	10	4.329	70.1724
Nakazawaea_ambrosiae_g4651	618	Plasma membrane	9.8	4.596	69.3824
Nakazawaea_ambrosiae_g4638	692	Membrane bound Extracellular (Secreted)	5.5	4.927	79.3884
Nakazawaea_ambrosiae_g5633	599	Plasma membrane	10	4.889	68.2664
Ogataea_ramenticola_g4098	628	Plasma membrane	10	4.177	70.6568
Ogataea_ramenticola_g4066	652	Plasma membrane	9	5.067	74.5497
Wickerhamomyces_bisporus_g319	606	Plasma membrane	9.7	4.52	68.6308
Wickerhamomyces_bisporus_g1370	624	Plasma membrane	10	4.304	70.2821
Wickerhamomyces_bisporus_g5728	266	Peroxisomal	3.8	7.322	29.8919
Wickerhamomyces_bisporus_g5492	667	Membrane bound Extracellular (Secreted)	8.8	4.444	73.5575
Wickerhamomyces_bisporus_g5296	152	Extracellular (Secreted)	10	4.66	17.4813

## Sheet: Multidrug and toxic compound ex
	Sequence lenght (amino acid)	Subcellular localization prediction	score	pI	Molecular weight (kDa)
Kuraishia_molischiana_g1503	500	Membrane bound Endoplasmic reticulum	3.7	6.478	55.5184
Kuraishia_molischiana_g1641	580	Membrane bound Vacuolar	3.9	5.372	63.73
Kuraishia_molischiana_g3286	477	Membrane bound Vacuolar	4.4	4.902	51.2661
Kuraishia_molischiana_g3449	627	Membrane bound Vacuolar	7.6	4.965	68.1157
Kuraishia_molischiana_g4684	583	Membrane bound Vacuolar	3.6	5.639	62.9492
Nakazawaea_ambrosiae_g2743	652	Membrane bound Vacuolar	4.1	4.698	72.9178
Nakazawaea_ambrosiae_g2374	600	Membrane bound Vacuolar	4	6.478	65.8987
Nakazawaea_ambrosiae_g1222	590	Membrane bound Vacuolar	3.9	5.105	65.4321
Nakazawaea_ambrosiae_g1223	571	Plasma membrane	5.9	7.176	62.7627
Nakazawaea_ambrosiae_g4631	509	Membrane bound Vacuolar	3.8	5.41	57.1487
Ogataea_ramenticola_g2746	1018	Membrane bound Endoplasmic reticulum	5	8.126	113.684
Ogataea_ramenticola_g1326	638	Membrane bound Vacuolar	4.3	4.838	70.1901
Ogataea_ramenticola_g2240	625	Membrane bound Vacuolar	3.9	5.372	67.9948
Ogataea_ramenticola_g1229	488	Plasma membrane	6.1	6.693	54.607
Ogataea_ramenticola_g1510	361	Membrane bound Vacuolar	3.6	4.813	39.4281
Wickerhamomyces_bisporus_g4593	646	Membrane bound Vacuolar	3.5	4.902	72.6587
Wickerhamomyces_bisporus_g4291	544	Membrane bound Vacuolar	4.2	6.825	60.3012
Wickerhamomyces_bisporus_g5285	485	Membrane bound Vacuolar	4.2	7.878	52.7531
Wickerhamomyces_bisporus_g588	604	Membrane bound Vacuolar	4.3	5.423	66.0333
Wickerhamomyces_bisporus_g1839	576	Membrane bound Vacuolar	3.6	5.448	63.9844
Wickerhamomyces_bisporus_g3472	486	Membrane bound Vacuolar	4.3	5.792	52.4063

## Sheet: ABC
	Sequence lenght (amino acid)	Subcellular localization prediction	score	pI	Molecular weight (kDa)
Cryptococcus_sp._g1195	261	Plasma membrane	9.7	6.3	29.0925
Cryptococcus_sp._g1196	113	Plasma membrane	9.9	6.927	12.7696
Cryptococcus_sp._g1777	273	Membrane bound Vacuolar	9.1	8.682	30.0163
Cryptococcus_sp._g1778	283	Plasma membrane	4.3	5.029	30.8665
Cryptococcus_sp._g1852	458	Membrane bound Vacuolar	3.7	6.664	49.2318
Cryptococcus_sp._g1890	153	Plasma membrane	4.1	5.499	17.0684
Cryptococcus_sp._g1891	212	Plasma membrane	9.5	5.232	23.2355
Cryptococcus_sp._g1892	541	Plasma membrane	5.8	5.067	59.1918
Cryptococcus_sp._g240	504	Plasma membrane	10	8.244	54.8953
Cryptococcus_sp._g2951	285	Mitochondrial	9.8	4.914	31.9272
Cryptococcus_sp._g341	374	Membrane bound Mitochondrial	6.7	5.817	41.3982
Cryptococcus_sp._g3537	390	Cytoplasmic	10	7.483	43.4543
Cryptococcus_sp._g3538	319	Cytoplasmic	8.8	8.551	35.1204
Cryptococcus_sp._g3728	448	Membrane bound Mitochondrial	7.8	8.39	47.8699
Cryptococcus_sp._g3943	326	Plasma membrane	4.3	4.698	34.9537
Cryptococcus_sp._g3944	120	Plasma membrane	4.2	4.228	13.1369
Cryptococcus_sp._g3949	838	Membrane bound Mitochondrial	8.8	5.868	88.481
Cryptococcus_sp._g3967	515	Membrane bound Mitochondrial	7.2	6.912	56.3388
Cryptococcus_sp._g4154	1125	Cytoplasmic	9.9	7.834	121.009
Cryptococcus_sp._g4629	250	Membrane bound Vacuolar	9	9.063	27.1721
Cryptococcus_sp._g4630	498	Membrane bound Vacuolar	8.8	4.66	53.8243
Cryptococcus_sp._g4863	983	Plasma membrane	4.6	4.965	106.279
Cryptococcus_sp._g4898	643	Membrane bound Mitochondrial	8.2	8.726	71.4831
Cryptococcus_sp._g5562	346	Cytoplasmic	3.9	4.762	36.5697
Cryptococcus_sp._g5834	470	Membrane bound Vacuolar	4.5	5.359	51.8253
Cryptococcus_sp._g5835	820	Membrane bound Mitochondrial	5.3	6.634	90.1518
Cryptococcus_sp._g5853	1096	Nuclear	3.3	8.902	121.361
Cryptococcus_sp._g6000	270	Plasma membrane	7.6	4.736	29.7883
Cryptococcus_sp._g6013	241	Membrane bound Vacuolar	5.6	8.068	25.9638
Cryptococcus_sp._g6015	200	Plasma membrane	8.9	4.685	21.7364
Cryptococcus_sp._g6036	511	Membrane bound Mitochondrial	7.9	7.629	57.0319
Cryptococcus_sp._g6286	877	Plasma membrane	10	6.678	96.6992
Cryptococcus_sp._g6288	541	Plasma membrane	10	6.854	59.9045
Cryptococcus_sp._g6292	214	Cytoplasmic	7.8	5.194	23.0604
Cryptococcus_sp._g6293	271	Cytoplasmic	7.9	8.404	30.5618
Cryptococcus_sp._g6441	334	Membrane bound Mitochondrial	7.6	8.609	35.9043
Cryptococcus_sp._g646	228	Plasma membrane	3	5.919	24.556
Cryptococcus_sp._g647	994	Membrane bound Mitochondrial	7.5	8.375	106.745
Cryptococcus_sp._g648	461	Plasma membrane	5.8	9.004	50.8923
Cryptococcus_sp._g6759	1316	Cytoplasmic	10	6.326	143.608
Cryptococcus_sp._g6808	768	Nuclear	10	5.639	85.4501
Kuraishia_molischiana_g1084	573	Membrane bound Mitochondrial	10	7.102	63.8219
Kuraishia_molischiana_g1267	594	Cytoplasmic	7.9	5.893	66.257
Kuraishia_molischiana_g1295	822	Plasma membrane	4.7	4.762	89.9359
Kuraishia_molischiana_g1381	669	Membrane bound Mitochondrial	9.9	5.957	76.7674
Kuraishia_molischiana_g1702	1288	Plasma membrane	10	6.678	143.839
Kuraishia_molischiana_g1822	386	Cytoplasmic	6.4	6.008	43.2826
Kuraishia_molischiana_g1849	647	Nuclear	4.3	7.088	74.8469
Kuraishia_molischiana_g2006	543	Membrane bound Mitochondrial	8.5	8.697	62.5648
Kuraishia_molischiana_g2024	1523	Plasma membrane	10	6.402	170.807
Kuraishia_molischiana_g219	1789	Membrane bound Vacuolar	8.8	5.181	197.839
Kuraishia_molischiana_g2572	1242	Plasma membrane	9.9	7.673	135.014
Kuraishia_molischiana_g262	989	Nuclear	3.7	8.565	111.459
Kuraishia_molischiana_g2748	749	Cytoplasmic	7.9	5.588	83.9683
Kuraishia_molischiana_g2871	1641	Membrane bound Vacuolar	6.2	5.321	183.399
Kuraishia_molischiana_g2909	830	Membrane bound Mitochondrial	3.5	7.922	93.3117
Kuraishia_molischiana_g293	1498	Plasma membrane	10	5.652	168.36
Kuraishia_molischiana_g3015	773	Membrane bound Mitochondrial	3.9	8.448	85.8922
Kuraishia_molischiana_g3028	606	Plasma membrane	9.7	7.834	67.8076
Kuraishia_molischiana_g3096	380	Plasma membrane	2.5	5.868	43.8759
Kuraishia_molischiana_g3231	507	Mitochondrial	9.9	6.971	57.1812
Kuraishia_molischiana_g3372	4093	Plasma membrane	3.7	5.156	462.228
Kuraishia_molischiana_g3564	555	Membrane bound Peroxisomal	5	7.658	63.4918
Kuraishia_molischiana_g3625	1428	Plasma membrane	10	5.639	159.594
Kuraishia_molischiana_g3713	1375	Plasma membrane	7.2	7.146	152.215
Kuraishia_molischiana_g3887	590	Cytoplasmic	10	7.629	65.7019
Kuraishia_molischiana_g4002	600	Membrane bound Mitochondrial	6.8	6.287	66.6819
Kuraishia_molischiana_g404	1048	Cytoplasmic	9.9	5.601	115.695
Kuraishia_molischiana_g411	433	Nuclear	3.5	6.532	49.6275
Kuraishia_molischiana_g4260	4919	Nuclear	9.6	4.647	552.109
Kuraishia_molischiana_g4355	449	Cytoplasmic	9.8	5.652	50.8238
Kuraishia_molischiana_g4412	1112	Membrane bound Endoplasmic reticulum	9	5.105	122.717
Kuraishia_molischiana_g4538	891	Cytoplasmic	10	5.423	97.5882
Kuraishia_molischiana_g4563	651	Membrane bound Vacuolar	3	8.434	72.3948
Kuraishia_molischiana_g4743	308	Cytoplasmic	10	6.02	34.9159
Kuraishia_molischiana_g4745	413	Plasma membrane	3	5.003	47.9678
Kuraishia_molischiana_g4853	1113	Nuclear	3.4	8.463	125.025
Kuraishia_molischiana_g4886	1439	Membrane bound Vacuolar	5.1	7.746	160.307
Kuraishia_molischiana_g5002	1529	Membrane bound Vacuolar	5.1	7.673	171.41
Kuraishia_molischiana_g5023	1287	Plasma membrane	9.9	7.059	142.489
Kuraishia_molischiana_g5089	793	Nuclear	7	5.232	87.4451
Kuraishia_molischiana_g5190	1490	Plasma membrane	7.4	5.842	168.755
Kuraishia_molischiana_g523	1136	Cytoplasmic	9.9	5.919	125.106
Kuraishia_molischiana_g628	1376	Plasma membrane	10	5.995	155.427
Kuraishia_molischiana_g877	782	Membrane bound Peroxisomal	9.3	7.688	88.5562
Kuraishia_molischiana_g918	1340	Plasma membrane	10	5.397	149.883
Kuraishia_molischiana_g922	1376	Plasma membrane	6.6	5.474	156.022
Kuraishia_molischiana_g923	1372	Plasma membrane	10	5.296	153.134
Kuraishia_molischiana_g924	1366	Plasma membrane	10	5.474	152.913
Kuraishia_molischiana_g925	1389	Plasma membrane	5.6	4.94	154.559
Kuraishia_molischiana_g983	865	Membrane bound Peroxisomal	8.7	9.004	99.1601
Nakazawaea_ambrosiae_g102	710	Membrane bound Mitochondrial	7	8.331	79.7519
Nakazawaea_ambrosiae_g1022	497	Plasma membrane	3.9	8.112	55.2745
Nakazawaea_ambrosiae_g1050	826	Membrane bound Peroxisomal	8.2	8.595	96.325
Nakazawaea_ambrosiae_g1093	1033	Membrane bound Endoplasmic reticulum	9.3	5.067	115.445
Nakazawaea_ambrosiae_g111	4938	Nuclear	9.6	4.635	560.226
Nakazawaea_ambrosiae_g1165	1633	Plasma membrane	5.6	5.448	179.61
Nakazawaea_ambrosiae_g1312	1542	Plasma membrane	10	5.842	173.232
Nakazawaea_ambrosiae_g1373	520	Mitochondrial	10	5.944	59.1662
Nakazawaea_ambrosiae_g1434	1477	Membrane bound Vacuolar	9	5.728	165.344
Nakazawaea_ambrosiae_g1463	1277	Plasma membrane	10	6.649	143.858
Nakazawaea_ambrosiae_g1500	606	Plasma membrane	9.8	7.922	68.0669
Nakazawaea_ambrosiae_g1666	884	Nuclear	3.7	6.389	97.8508
Nakazawaea_ambrosiae_g1921	1218	Cytoplasmic	3.2	6.071	137.498
Nakazawaea_ambrosiae_g1956	492	Nuclear	4.4	6.453	56.9715
Nakazawaea_ambrosiae_g1994	750	Cytoplasmic	7.9	5.97	84.2558
Nakazawaea_ambrosiae_g2	1423	Plasma membrane	10	5.258	160.279
Nakazawaea_ambrosiae_g2075	598	Cytoplasmic	7.9	5.626	66.9186
Nakazawaea_ambrosiae_g2092	424	Nuclear	5	5.067	49.0434
Nakazawaea_ambrosiae_g2094	1203	Cytoplasmic	3.1	8.448	134.05
Nakazawaea_ambrosiae_g2217	762	Membrane bound Mitochondrial	2.8	7.38	86.3917
Nakazawaea_ambrosiae_g2704	439	Plasma membrane	7.2	5.448	50.3807
Nakazawaea_ambrosiae_g294	1439	Membrane bound Vacuolar	5.2	7.132	161.287
Nakazawaea_ambrosiae_g2986	1046	Cytoplasmic	10	5.563	116.627
Nakazawaea_ambrosiae_g3030	783	Membrane bound Vacuolar	4.4	8.141	88.0572
Nakazawaea_ambrosiae_g3060	758	Membrane bound Peroxisomal	9	8.156	85.7529
Nakazawaea_ambrosiae_g3393	1514	Plasma membrane	9.9	5.296	170.187
Nakazawaea_ambrosiae_g3502	1662	Membrane bound Vacuolar	6.1	5.169	186.084
Nakazawaea_ambrosiae_g3619	646	Nuclear	8.5	6.262	75.4296
Nakazawaea_ambrosiae_g4021	835	Nuclear	10	5.029	93.1935
Nakazawaea_ambrosiae_g4192	824	Plasma membrane	4.6	4.698	90.3854
Nakazawaea_ambrosiae_g4262	1591	Membrane bound Vacuolar	5.7	5.69	176.948
Nakazawaea_ambrosiae_g4316	1402	Plasma membrane	5.8	5.588	157.993
Nakazawaea_ambrosiae_g4340	1487	Membrane bound Vacuolar	5.8	7.41	167.696
Nakazawaea_ambrosiae_g4417	648	Membrane bound Mitochondrial	9.1	6.071	74.4447
Nakazawaea_ambrosiae_g4477	1369	Plasma membrane	10	5.766	152.864
Nakazawaea_ambrosiae_g4499	412	Cytoplasmic	3.4	7.673	47.6042
Nakazawaea_ambrosiae_g4547	569	Membrane bound Golgi	8.5	6.532	65.4978
Nakazawaea_ambrosiae_g457	601	Membrane bound Mitochondrial	10	6.751	67.0927
Nakazawaea_ambrosiae_g4633	532	Membrane bound Mitochondrial	6.5	8.346	61.2954
Nakazawaea_ambrosiae_g4863	630	Nuclear	3.9	9.253	71.4476
Nakazawaea_ambrosiae_g4882	1041	Membrane bound Golgi	8.1	5.703	113.505
Nakazawaea_ambrosiae_g49	329	Cytoplasmic	10	5.817	36.904
Nakazawaea_ambrosiae_g5087	471	Cytoplasmic	9.9	7.249	53.818
Nakazawaea_ambrosiae_g5425	669	Cytoplasmic	3.4	5.779	73.7486
Nakazawaea_ambrosiae_g5503	703	Membrane bound Mitochondrial	4.5	8.039	78.7854
Nakazawaea_ambrosiae_g5514	1348	Plasma membrane	9.9	7.073	150.795
Nakazawaea_ambrosiae_g584	1364	Plasma membrane	10	6.135	153.813
Nakazawaea_ambrosiae_g585	1364	Plasma membrane	10	5.792	153.387
Nakazawaea_ambrosiae_g635	1303	Plasma membrane	9.8	6.707	146.652
Nakazawaea_ambrosiae_g642	818	Cytoplasmic	4.8	8.156	91.8445
Nakazawaea_ambrosiae_g678	1161	Cytoplasmic	9.3	5.703	129.48
Nakazawaea_ambrosiae_g763	516	Nuclear	3	6.465	59.9271
Nakazawaea_ambrosiae_g949	1201	Membrane bound Golgi	5	8.624	137.525
Ogataea_ramenticola_g1022	1333	Plasma membrane	10	5.486	149.978
Ogataea_ramenticola_g1023	1414	Plasma membrane	10	5.207	160.294
Ogataea_ramenticola_g1024	1429	Plasma membrane	10	6.148	162.135
Ogataea_ramenticola_g1059	1517	Plasma membrane	10	5.499	170.496
Ogataea_ramenticola_g1060	1534	Plasma membrane	10	5.83	173.02
Ogataea_ramenticola_g1294	4973	Nuclear	9.4	4.647	565.357
Ogataea_ramenticola_g1488	528	Mitochondrial	9.9	6.3	59.6453
Ogataea_ramenticola_g1609	866	Cytoplasmic	4.2	8.244	96.783
Ogataea_ramenticola_g1708	499	Plasma membrane	9.9	6.561	57.0308
Ogataea_ramenticola_g1712	544	Nuclear	2.9	6.722	60.5824
Ogataea_ramenticola_g1925	588	Membrane bound Mitochondrial	8.2	7.98	68.2218
Ogataea_ramenticola_g1954	786	Membrane bound Mitochondrial	10	6.249	90.7941
Ogataea_ramenticola_g1978	725	Membrane bound Mitochondrial	6.9	8.492	80.4451
Ogataea_ramenticola_g2111	817	Membrane bound Peroxisomal	10	8.083	93.0951
Ogataea_ramenticola_g218	1559	Membrane bound Vacuolar	5.1	6.148	174.633
Ogataea_ramenticola_g2223	1372	Plasma membrane	9.6	6.649	154.146
Ogataea_ramenticola_g2256	1155	Cytoplasmic	9.8	5.588	128.675
Ogataea_ramenticola_g231	606	Cytoplasmic	7.9	5.55	68.168
Ogataea_ramenticola_g2570	876	Nuclear	9.9	4.851	96.5253
Ogataea_ramenticola_g287	826	Membrane bound Mitochondrial	7.8	6.313	92.6256
Ogataea_ramenticola_g2875	1506	Plasma membrane	10	5.525	170.184
Ogataea_ramenticola_g3267	936	Membrane bound Peroxisomal	8.7	8.244	108.693
Ogataea_ramenticola_g3424	325	Cytoplasmic	9.9	5.652	36.8581
Ogataea_ramenticola_g3478	1748	Plasma membrane	3.7	5.385	196.144
Ogataea_ramenticola_g349	590	Membrane bound Mitochondrial	10	7.79	66.499
Ogataea_ramenticola_g3526	1047	Cytoplasmic	10	5.525	115.598
Ogataea_ramenticola_g3722	396	Plasma membrane	2.4	5.245	45.9729
Ogataea_ramenticola_g3988	1443	Plasma membrane	4.5	8.346	160.83
Ogataea_ramenticola_g401	1410	Plasma membrane	10	6.033	158.855
Ogataea_ramenticola_g402	1429	Plasma membrane	10	5.08	160.254
Ogataea_ramenticola_g4156	934	Nuclear	2.9	4.965	102.036
Ogataea_ramenticola_g4348	1327	Plasma membrane	10	5.347	149.168
Ogataea_ramenticola_g4424	760	Membrane bound Vacuolar	3.7	7.585	84.6725
Ogataea_ramenticola_g4608	606	Plasma membrane	9.9	7.834	67.9119
Ogataea_ramenticola_g4662	1425	Plasma membrane	10	5.486	161.789
Ogataea_ramenticola_g4787	358	Nuclear	5.1	6.453	41.9736
Ogataea_ramenticola_g4794	628	Membrane bound Mitochondrial	3.5	7.922	72.5866
Ogataea_ramenticola_g4904	1389	Cytoplasmic	3.6	5.143	153.971
Ogataea_ramenticola_g4922	750	Cytoplasmic	7.9	5.919	84.1827
Ogataea_ramenticola_g5083	1459	Nuclear	3.6	8.229	162.876
Ogataea_ramenticola_g5418	1505	Plasma membrane	10	5.397	169.414
Ogataea_ramenticola_g584	1048	Membrane bound Endoplasmic reticulum	9.6	4.876	116.735
Ogataea_ramenticola_g728	2058	Membrane bound Vacuolar	9.4	5.207	230.257
Ogataea_ramenticola_g921	704	Nuclear	7.4	7.38	81.6491
Ogataea_ramenticola_g960	792	Cytoplasmic	9.8	7.995	87.1475
Wickerhamomyces_bisporus_g1249	699	Membrane bound Mitochondrial	4.9	8.068	77.1359
Wickerhamomyces_bisporus_g1313	1488	Plasma membrane	9.9	6.338	167.04
Wickerhamomyces_bisporus_g1366	753	Cytoplasmic	7.8	5.779	84.7572
Wickerhamomyces_bisporus_g1393	1047	Cytoplasmic	10	5.601	116.054
Wickerhamomyces_bisporus_g1413	1028	Nuclear	3.4	7.819	117.629
Wickerhamomyces_bisporus_g1494	502	Membrane bound Mitochondrial	9.9	7.556	56.7372
Wickerhamomyces_bisporus_g1532	427	Nuclear	3.8	4.927	49.8057
Wickerhamomyces_bisporus_g1664	1287	Plasma membrane	6.7	6.927	145.116
Wickerhamomyces_bisporus_g1732	1303	Plasma membrane	9.8	7.293	145.989
Wickerhamomyces_bisporus_g1772	1630	Membrane bound Vacuolar	5.9	6.097	184.891
Wickerhamomyces_bisporus_g1917	569	Membrane bound Extracellular (Secreted)	9.8	7.644	65.4364
Wickerhamomyces_bisporus_g1993	155	Plasma membrane	10	4.876	17.9443
Wickerhamomyces_bisporus_g2092	1399	Plasma membrane	10	5.982	158.098
Wickerhamomyces_bisporus_g2346	779	Membrane bound Peroxisomal	9.8	8.024	90.885
Wickerhamomyces_bisporus_g2511	317	Cytoplasmic	10	5.588	35.9688
Wickerhamomyces_bisporus_g2523	1321	Plasma membrane	10	7.512	147.851
Wickerhamomyces_bisporus_g2673	4915	Nuclear	9.8	4.647	556.294
Wickerhamomyces_bisporus_g2708	401	Nuclear	3.4	5.804	46.1924
Wickerhamomyces_bisporus_g2818	856	Nuclear	3.7	8.434	95.8581
Wickerhamomyces_bisporus_g2851	1291	Nuclear	2.7	5.537	146.664
Wickerhamomyces_bisporus_g2867	717	Membrane bound Peroxisomal	9.2	8.492	81.4726
Wickerhamomyces_bisporus_g2942	805	Nuclear	7	5.105	89.3547
Wickerhamomyces_bisporus_g3044	836	Plasma membrane	4.8	4.825	92.3031
Wickerhamomyces_bisporus_g3129	705	Nuclear	8.5	7.746	82.0279
Wickerhamomyces_bisporus_g3169	1432	Plasma membrane	10	6.364	158.664
Wickerhamomyces_bisporus_g3222	824	Nuclear	3.2	5.385	91.4555
Wickerhamomyces_bisporus_g3320	1510	Cytoplasmic	2.2	5.512	166.021
Wickerhamomyces_bisporus_g3528	487	Membrane bound Mitochondrial	8.1	8.551	54.5854
Wickerhamomyces_bisporus_g3679	1516	Plasma membrane	10	6.135	170.393
Wickerhamomyces_bisporus_g3756	481	Nuclear	4.8	5.08	56.0457
Wickerhamomyces_bisporus_g3924	1170	Nuclear	3.1	8.346	129.129
Wickerhamomyces_bisporus_g402	688	Membrane bound Mitochondrial	4	8.858	75.7572
Wickerhamomyces_bisporus_g4098	1000	Membrane bound Endoplasmic reticulum	9.9	5.181	112.25
Wickerhamomyces_bisporus_g4145	1394	Plasma membrane	10	5.461	157.252
Wickerhamomyces_bisporus_g4236	552	Membrane bound Mitochondrial	7.9	8.287	64.4606
Wickerhamomyces_bisporus_g4273	690	Cytoplasmic	9.9	7.044	77.6787
Wickerhamomyces_bisporus_g4286	4083	Membrane bound Extracellular (Secreted)	4.2	5.067	465.305
Wickerhamomyces_bisporus_g4511	1504	Membrane bound Vacuolar	5.5	6.868	169.509
Wickerhamomyces_bisporus_g4551	418	Nuclear	4.4	6.084	48.1667
Wickerhamomyces_bisporus_g4643	1144	Cytoplasmic	9	5.792	127.126
Wickerhamomyces_bisporus_g482	1736	Cytoplasmic	10	6.364	196.719
Wickerhamomyces_bisporus_g5065	594	Cytoplasmic	7.9	5.55	66.3937
Wickerhamomyces_bisporus_g5206	1247	Membrane bound Endoplasmic reticulum	7.9	6.576	141.646
Wickerhamomyces_bisporus_g5332	562	Membrane bound Mitochondrial	10	7.146	63.6434
Wickerhamomyces_bisporus_g5578	466	Plasma membrane	3.3	6.81	52.7192
Wickerhamomyces_bisporus_g5669	569	Plasma membrane	9.8	5.308	62.0594
Wickerhamomyces_bisporus_g679	540	Membrane bound Golgi	4.4	7.995	62.8162
Wickerhamomyces_bisporus_g744	1456	Membrane bound Vacuolar	5.4	6.186	162.925
Wickerhamomyces_bisporus_g776	1520	Plasma membrane	10	6.275	171.226
Wickerhamomyces_bisporus_g890	1470	Plasma membrane	9.7	6.326	165.764
Wickerhamomyces_bisporus_g893	705	Membrane bound Mitochondrial	6.9	8.565	78.2623
Wickerhamomyces_bisporus_g90	606	Plasma membrane	9.7	7.761	67.9918

## Sheet: Major Facilitator Superfamily (
	Sequence lenght (amino acid)	Subcellular localization prediction	score	pI	Molecular weight (kDa)
Cryptococcus_sp._g148	108	Membrane bound Extracellular (Secreted)	9	8.287	12.0481
Cryptococcus_sp._g1684	361	Membrane bound Mitochondrial	2.9	9.107	39.8651
Cryptococcus_sp._g1763	231	Plasma membrane	10	7.497	25.4983
Cryptococcus_sp._g178	144	Plasma membrane	5.1	6.942	15.556
Cryptococcus_sp._g1928	369	Membrane bound Peroxisomal	8.9	7.878	39.1612
Cryptococcus_sp._g1942	248	Plasma membrane	5.7	7.161	27.1004
Cryptococcus_sp._g203	158	Membrane bound Endoplasmic reticulum	9.4	7.849	17.3771
Cryptococcus_sp._g2030	283	Membrane bound Lysosomal	8.8	4.94	30.9086
Cryptococcus_sp._g2316	101	Plasma membrane	7.7	5.906	10.3811
Cryptococcus_sp._g2317	114	Plasma membrane	9.6	6.781	12.8708
Cryptococcus_sp._g2786	119	Membrane bound Extracellular (Secreted)	3.6	7.22	13.1432
Cryptococcus_sp._g2787	150	Plasma membrane	9.9	7.863	17.4202
Cryptococcus_sp._g2795	292	Plasma membrane	3.8	7.892	32.0731
Cryptococcus_sp._g2800	177	Plasma membrane	10	6.649	19.0657
Cryptococcus_sp._g2844	425	Membrane bound Endoplasmic reticulum	3.5	9.209	46.3626
Cryptococcus_sp._g296	247	Plasma membrane	9.8	8.551	26.5807
Cryptococcus_sp._g297	168	Plasma membrane	9.6	6.427	18.6354
Cryptococcus_sp._g3006	154	Membrane bound Golgi	9.4	6.135	16.8366
Cryptococcus_sp._g3042	274	Membrane bound Mitochondrial	9.3	8.361	30.2142
Cryptococcus_sp._g3311	158	Membrane bound Mitochondrial	5.3	8.17	17.5514
Cryptococcus_sp._g3493	314	Membrane bound Endoplasmic reticulum	7.4	6.237	35.75
Cryptococcus_sp._g3567	283	Membrane bound Mitochondrial	9.1	8.419	31.4612
Cryptococcus_sp._g3577	189	Membrane bound Mitochondrial	7.1	6.249	19.765
Cryptococcus_sp._g3587	146	Plasma membrane	4.3	6.942	15.7351
Cryptococcus_sp._g3635	533	Membrane bound Mitochondrial	7.3	8.361	58.4195
Cryptococcus_sp._g3845	113	Plasma membrane	6.2	4.902	12.7429
Cryptococcus_sp._g4238	310	Plasma membrane	2.4	8.112	34.9541
Cryptococcus_sp._g4538	92	Plasma membrane	8.8	5.08	10.0017
Cryptococcus_sp._g4690	190	Plasma membrane	6	4.406	21.6101
Cryptococcus_sp._g4735	162	Plasma membrane	5.7	8.024	17.7907
Cryptococcus_sp._g4737	265	Plasma membrane	3.1	6.985	29.4278
Cryptococcus_sp._g5197	293	Plasma membrane	10	5.893	30.2789
Cryptococcus_sp._g5527	149	Plasma membrane	9.8	6.707	16.6434
Cryptococcus_sp._g5764	218	Plasma membrane	6.8	4.762	22.8742
Cryptococcus_sp._g5785	194	Plasma membrane	8.8	6.402	21.9207
Cryptococcus_sp._g6210	148	Plasma membrane	4.4	8.624	16.7213
Cryptococcus_sp._g6629	212	Plasma membrane	7	4.952	24.5372
Cryptococcus_sp._g6773	137	Plasma membrane	9.4	5.296	15.6942
Cryptococcus_sp._g794	312	Plasma membrane	6.9	8.448	33.4699
Cryptococcus_sp._g941	459	Plasma membrane	6.2	6.59	50.3422
Cryptococcus_sp._g946	285	Plasma membrane	6.1	8.916	30.3023
Kuraishia_molischiana_g1019	459	Plasma membrane	8	6.084	51.1987
Kuraishia_molischiana_g103	625	Plasma membrane	10	5.703	69.7537
Kuraishia_molischiana_g1078	1283	Plasma membrane	6.2	6.62	140.489
Kuraishia_molischiana_g1094	536	Membrane bound Endoplasmic reticulum	6.7	6.62	60.4783
Kuraishia_molischiana_g1121	476	Plasma membrane	7.9	7.6	53.7487
Kuraishia_molischiana_g1126	460	Plasma membrane	10	8.609	49.9452
Kuraishia_molischiana_g1182	558	Plasma membrane	7.4	5.55	60.5926
Kuraishia_molischiana_g1196	541	Plasma membrane	9.9	5.283	58.9495
Kuraishia_molischiana_g1197	541	Plasma membrane	10	5.715	58.9565
Kuraishia_molischiana_g120	488	Plasma membrane	9.7	7.541	52.7068
Kuraishia_molischiana_g1222	537	Plasma membrane	7.3	5.537	60.2286
Kuraishia_molischiana_g127	507	Plasma membrane	8.2	6.532	56.6478
Kuraishia_molischiana_g1313	439	Plasma membrane	9.7	8.551	46.531
Kuraishia_molischiana_g1330	497	Plasma membrane	7.9	5.232	54.939
Kuraishia_molischiana_g1348	542	Plasma membrane	9.9	5.537	60.2368
Kuraishia_molischiana_g1429	607	Membrane bound Endoplasmic reticulum	8.4	7.205	67.5106
Kuraishia_molischiana_g1441	548	Plasma membrane	9.5	7.805	60.0395
Kuraishia_molischiana_g1453	505	Plasma membrane	7.9	7.454	55.6287
Kuraishia_molischiana_g1505	557	Plasma membrane	9.9	6.262	61.576
Kuraishia_molischiana_g1714	504	Membrane bound Endoplasmic reticulum	6.9	8.653	55.3302
Kuraishia_molischiana_g1757	545	Membrane bound Vacuolar	9.8	5.677	60.0706
Kuraishia_molischiana_g1859	561	Membrane bound Endoplasmic reticulum	4.6	6.547	61.6008
Kuraishia_molischiana_g1876	582	Plasma membrane	9.9	5.041	63.2876
Kuraishia_molischiana_g188	548	Plasma membrane	10	6.707	61.4064
Kuraishia_molischiana_g1916	525	Plasma membrane	10	5.804	57.7432
Kuraishia_molischiana_g192	524	Plasma membrane	9.8	5.016	56.8453
Kuraishia_molischiana_g203	526	Plasma membrane	7.2	6.664	57.9443
Kuraishia_molischiana_g2062	498	Membrane bound Endoplasmic reticulum	9.2	6.326	55.5359
Kuraishia_molischiana_g2158	472	Plasma membrane	9.8	7.512	51.0439
Kuraishia_molischiana_g2243	564	Plasma membrane	7	8.2	60.6524
Kuraishia_molischiana_g2244	488	Plasma membrane	6.8	8.053	52.2772
Kuraishia_molischiana_g2250	697	Plasma membrane	10	5.359	76.8931
Kuraishia_molischiana_g2306	558	Plasma membrane	7.6	5.639	62.1752
Kuraishia_molischiana_g2339	522	Membrane bound Vacuolar	7.1	7.263	56.9668
Kuraishia_molischiana_g2387	538	Plasma membrane	7.3	5.156	59.9641
Kuraishia_molischiana_g2410	592	Plasma membrane	9	5.334	65.6633
Kuraishia_molischiana_g2430	570	Plasma membrane	9.9	4.736	63.3126
Kuraishia_molischiana_g245	541	Membrane bound Endoplasmic reticulum	2.5	7.234	60.5143
Kuraishia_molischiana_g2568	538	Plasma membrane	9	7.849	62.3939
Kuraishia_molischiana_g259	540	Plasma membrane	7.6	5.906	58.0498
Kuraishia_molischiana_g2634	536	Plasma membrane	9.9	5.512	59.7204
Kuraishia_molischiana_g2794	447	Plasma membrane	6.2	9.107	48.7061
Kuraishia_molischiana_g2832	528	Plasma membrane	5.2	5.83	58.5614
Kuraishia_molischiana_g2838	515	Membrane bound Endoplasmic reticulum	4.5	7.293	56.804
Kuraishia_molischiana_g2877	580	Membrane bound Vacuolar	10	5.512	61.6686
Kuraishia_molischiana_g3007	495	Plasma membrane	10	8.287	55.7713
Kuraishia_molischiana_g3074	564	Plasma membrane	6.9	5.525	60.4235
Kuraishia_molischiana_g3136	632	Plasma membrane	7.8	6.046	71.3184
Kuraishia_molischiana_g3142	447	Plasma membrane	7.4	7.205	48.8153
Kuraishia_molischiana_g3165	470	Plasma membrane	9.9	7.366	50.2883
Kuraishia_molischiana_g3179	635	Membrane bound Mitochondrial	9.6	6.237	69.0826
Kuraishia_molischiana_g3184	570	Plasma membrane	9	5.855	65.8365
Kuraishia_molischiana_g3185	576	Plasma membrane	9.6	6.059	66.6115
Kuraishia_molischiana_g3214	559	Plasma membrane	10	5.283	62.4419
Kuraishia_molischiana_g3222	505	Plasma membrane	9.9	8.419	53.9964
Kuraishia_molischiana_g3223	539	Plasma membrane	3.1	7.951	57.6413
Kuraishia_molischiana_g3224	547	Plasma membrane	3.3	5.461	58.7823
Kuraishia_molischiana_g3257	534	Plasma membrane	7.2	5.092	59.6671
Kuraishia_molischiana_g3258	520	Plasma membrane	9.9	5.486	58.304
Kuraishia_molischiana_g3261	524	Plasma membrane	8.2	5.296	58.1264
Kuraishia_molischiana_g3262	463	Plasma membrane	7.5	8.244	51.845
Kuraishia_molischiana_g3265	521	Membrane bound Endoplasmic reticulum	9.7	6.547	58.7263
Kuraishia_molischiana_g3311	1863	Nuclear	4.1	6.287	207.864
Kuraishia_molischiana_g3320	493	Membrane bound Vacuolar	7.3	7.468	52.7593
Kuraishia_molischiana_g333	508	Plasma membrane	8.9	7.044	55.4
Kuraishia_molischiana_g3364	556	Plasma membrane	10	6.605	64.0179
Kuraishia_molischiana_g3366	571	Plasma membrane	10	6.097	65.7247
Kuraishia_molischiana_g3367	563	Plasma membrane	9.9	7.6	64.7817
Kuraishia_molischiana_g3369	574	Plasma membrane	9.8	6.722	65.9888
Kuraishia_molischiana_g3447	542	Plasma membrane	8.8	8.141	61.7324
Kuraishia_molischiana_g3533	524	Plasma membrane	9.9	5.931	58.2289
Kuraishia_molischiana_g3534	524	Plasma membrane	9.9	6.376	58.1728
Kuraishia_molischiana_g363	570	Plasma membrane	5.7	6.084	62.5301
Kuraishia_molischiana_g3641	532	Plasma membrane	10	6.402	58.5907
Kuraishia_molischiana_g3646	509	Plasma membrane	9.5	7.571	56.3874
Kuraishia_molischiana_g3651	507	Membrane bound Endoplasmic reticulum	6.9	7	55.9861
Kuraishia_molischiana_g37	549	Plasma membrane	7.5	6.148	60.883
Kuraishia_molischiana_g3744	512	Plasma membrane	10	6.576	56.7608
Kuraishia_molischiana_g3818	571	Plasma membrane	9.9	5.703	62.1088
Kuraishia_molischiana_g3827	607	Plasma membrane	9.2	5.41	66.6825
Kuraishia_molischiana_g3835	485	Plasma membrane	9.9	6.868	54.7918
Kuraishia_molischiana_g3836	492	Plasma membrane	9.9	6.927	54.5626
Kuraishia_molischiana_g3837	470	Plasma membrane	5.9	5.919	50.969
Kuraishia_molischiana_g3852	510	Plasma membrane	7.7	6.898	56.9066
Kuraishia_molischiana_g3862	488	Plasma membrane	8.3	6.084	53.1377
Kuraishia_molischiana_g395	546	Membrane bound Vacuolar	5.5	7	60.0192
Kuraishia_molischiana_g4076	503	Plasma membrane	9.7	8.024	53.9513
Kuraishia_molischiana_g4077	491	Plasma membrane	9.9	7.805	53.0453
Kuraishia_molischiana_g4148	538	Plasma membrane	9.9	7.775	59.3271
Kuraishia_molischiana_g4191	542	Plasma membrane	8.7	5.664	59.5761
Kuraishia_molischiana_g4194	510	Membrane bound Endoplasmic reticulum	8.4	5.334	56.2417
Kuraishia_molischiana_g4227	572	Plasma membrane	9.9	4.889	63.3177
Kuraishia_molischiana_g4255	665	Plasma membrane	9.9	5.397	72.6912
Kuraishia_molischiana_g4357	535	Plasma membrane	10	6.795	60.3569
Kuraishia_molischiana_g4414	499	Plasma membrane	7.7	6.262	55.3466
Kuraishia_molischiana_g4489	502	Plasma membrane	9.5	6.547	55.2047
Kuraishia_molischiana_g4551	557	Plasma membrane	10	7.044	62.6347
Kuraishia_molischiana_g4554	547	Plasma membrane	7.8	7.073	61.3411
Kuraishia_molischiana_g4555	567	Plasma membrane	8.3	6.532	62.8666
Kuraishia_molischiana_g4556	550	Plasma membrane	8	7.41	62.1219
Kuraishia_molischiana_g4709	457	Membrane bound Mitochondrial	4	6.868	49.0662
Kuraishia_molischiana_g4730	487	Plasma membrane	9.1	8.302	55.0078
Kuraishia_molischiana_g4793	530	Plasma membrane	9.9	5.919	59.4392
Kuraishia_molischiana_g4795	482	Plasma membrane	8.1	7.614	54.2528
Kuraishia_molischiana_g4963	617	Plasma membrane	7	7.585	67.3015
Kuraishia_molischiana_g5026	510	Plasma membrane	10	6.678	56.4174
Kuraishia_molischiana_g5070	625	Plasma membrane	9.8	7.395	69.0111
Kuraishia_molischiana_g5079	511	Membrane bound Endoplasmic reticulum	9.5	6.825	57.4411
Kuraishia_molischiana_g5102	555	Plasma membrane	9.9	7.995	60.35
Kuraishia_molischiana_g5131	451	Plasma membrane	6.4	8.653	49.4471
Kuraishia_molischiana_g5140	596	Plasma membrane	10	6.561	65.4345
Kuraishia_molischiana_g5188	500	Membrane bound Vacuolar	8.8	7.658	56.192
Kuraishia_molischiana_g519	661	Plasma membrane	9.8	7.278	72.6508
Kuraishia_molischiana_g542	548	Plasma membrane	9.9	5.715	59.0862
Kuraishia_molischiana_g543	543	Plasma membrane	9.9	5.245	58.4315
Kuraishia_molischiana_g598	496	Plasma membrane	7.5	6.376	52.8589
Kuraishia_molischiana_g612	504	Membrane bound Golgi	6.1	5.219	56.5597
Kuraishia_molischiana_g613	989	Membrane bound Endoplasmic reticulum	8	5.258	111.638
Kuraishia_molischiana_g617	606	Plasma membrane	9.5	6.532	67.1774
Kuraishia_molischiana_g629	466	Membrane bound Endoplasmic reticulum	4	8.507	52.1929
Kuraishia_molischiana_g649	437	Plasma membrane	9.6	7.176	47.1415
Kuraishia_molischiana_g659	494	Plasma membrane	7.9	6.402	53.5017
Kuraishia_molischiana_g665	498	Plasma membrane	10	6.971	54.4913
Kuraishia_molischiana_g672	484	Plasma membrane	9.8	8.492	52.6022
Kuraishia_molischiana_g684	498	Plasma membrane	10	6.839	56.1134
Kuraishia_molischiana_g719	487	Plasma membrane	9.9	5.499	53.5369
Kuraishia_molischiana_g720	481	Plasma membrane	7.5	7	53.0264
Kuraishia_molischiana_g727	504	Membrane bound Vacuolar	5.9	8.112	56.5401
Kuraishia_molischiana_g773	658	Plasma membrane	6.9	8.916	70.6398
Kuraishia_molischiana_g880	492	Plasma membrane	9.9	7.132	55.0228
Kuraishia_molischiana_g919	523	Plasma membrane	7.9	6.737	57.9308
Kuraishia_molischiana_g965	544	Plasma membrane	10	5.893	60.3264
Nakazawaea_ambrosiae_g1257	511	Membrane bound Endoplasmic reticulum	9.8	8.009	57.728
Nakazawaea_ambrosiae_g1270	708	Plasma membrane	6	7.38	76.2381
Nakazawaea_ambrosiae_g1307	582	Membrane bound Vacuolar	7.6	5.563	62.7177
Nakazawaea_ambrosiae_g1368	650	Membrane bound Endoplasmic reticulum	6.2	5.448	73.4727
Nakazawaea_ambrosiae_g1457	612	Plasma membrane	10	7.497	67.063
Nakazawaea_ambrosiae_g1488	709	Plasma membrane	9.9	6.237	78.187
Nakazawaea_ambrosiae_g151	559	Membrane bound Vacuolar	9.5	7.512	60.0714
Nakazawaea_ambrosiae_g1603	546	Plasma membrane	9.9	5.588	60.8066
Nakazawaea_ambrosiae_g1614	623	Plasma membrane	9.9	6.517	69.9011
Nakazawaea_ambrosiae_g1615	614	Plasma membrane	9.7	5.181	68.8264
Nakazawaea_ambrosiae_g1638	604	Plasma membrane	7.5	6.517	67.2389
Nakazawaea_ambrosiae_g17	545	Plasma membrane	10	6.561	59.8357
Nakazawaea_ambrosiae_g181	527	Membrane bound Endoplasmic reticulum	9.9	7.512	59.2854
Nakazawaea_ambrosiae_g183	459	Membrane bound Vacuolar	8.2	6.148	51.4767
Nakazawaea_ambrosiae_g1867	610	Membrane bound Endoplasmic reticulum	4.2	7.878	67.8444
Nakazawaea_ambrosiae_g1892	509	Membrane bound Vacuolar	9.9	5.512	56.8071
Nakazawaea_ambrosiae_g1935	488	Membrane bound Endoplasmic reticulum	5.6	7.878	53.4162
Nakazawaea_ambrosiae_g1964	564	Plasma membrane	9.9	7.176	62.443
Nakazawaea_ambrosiae_g2007	630	Plasma membrane	9.4	7.688	69.8962
Nakazawaea_ambrosiae_g2030	487	Plasma membrane	7.9	6.504	53.4256
Nakazawaea_ambrosiae_g2052	483	Plasma membrane	8.6	7.468	55.2493
Nakazawaea_ambrosiae_g2155	472	Plasma membrane	9.7	5.919	52.3151
Nakazawaea_ambrosiae_g2168	539	Plasma membrane	9.9	5.855	60.5491
Nakazawaea_ambrosiae_g2236	596	Plasma membrane	9.7	6.532	65.753
Nakazawaea_ambrosiae_g2274	524	Membrane bound Endoplasmic reticulum	9.4	6.868	59.464
Nakazawaea_ambrosiae_g2285	574	Plasma membrane	7	6.16	65.3488
Nakazawaea_ambrosiae_g2361	530	Membrane bound Endoplasmic reticulum	9.5	6.707	60.5969
Nakazawaea_ambrosiae_g240	574	Membrane bound Vacuolar	9.9	5.728	63.8594
Nakazawaea_ambrosiae_g2422	620	Plasma membrane	9.2	5.321	68.5778
Nakazawaea_ambrosiae_g2431	585	Plasma membrane	4.3	7.19	65.9684
Nakazawaea_ambrosiae_g2483	503	Plasma membrane	9.1	5.397	55.5968
Nakazawaea_ambrosiae_g2523	502	Plasma membrane	6.2	7.907	56.0665
Nakazawaea_ambrosiae_g2525	592	Membrane bound Endoplasmic reticulum	9.4	5.461	66.0386
Nakazawaea_ambrosiae_g2538	558	Plasma membrane	9.6	7.029	62.2275
Nakazawaea_ambrosiae_g2557	556	Plasma membrane	3.6	5.995	60.4705
Nakazawaea_ambrosiae_g2562	599	Plasma membrane	4.9	7.044	65.477
Nakazawaea_ambrosiae_g2599	480	Membrane bound Endoplasmic reticulum	6	8.141	52.9935
Nakazawaea_ambrosiae_g2610	531	Plasma membrane	9.7	5.41	59.7916
Nakazawaea_ambrosiae_g2631	490	Membrane bound Endoplasmic reticulum	9.8	5.931	55.6318
Nakazawaea_ambrosiae_g2663	675	Plasma membrane	6	5.626	75.2896
Nakazawaea_ambrosiae_g2679	535	Plasma membrane	9.9	5.804	60.4192
Nakazawaea_ambrosiae_g2695	590	Plasma membrane	10	5.639	65.6574
Nakazawaea_ambrosiae_g2700	666	Plasma membrane	3.6	7.936	74.756
Nakazawaea_ambrosiae_g2708	524	Plasma membrane	10	6.389	59.4798
Nakazawaea_ambrosiae_g2826	595	Plasma membrane	9.9	5.219	67.0785
Nakazawaea_ambrosiae_g2867	467	Membrane bound Endoplasmic reticulum	6	6.224	51.3999
Nakazawaea_ambrosiae_g2869	564	Plasma membrane	5.3	7.995	62.7096
Nakazawaea_ambrosiae_g2870	529	Membrane bound Endoplasmic reticulum	8.6	5.334	59.2286
Nakazawaea_ambrosiae_g2893	578	Plasma membrane	7.1	5.677	62.8767
Nakazawaea_ambrosiae_g2904	581	Plasma membrane	5.5	5.842	63.6581
Nakazawaea_ambrosiae_g2917	566	Membrane bound Vacuolar	8.1	6.942	62.3258
Nakazawaea_ambrosiae_g2928	505	Plasma membrane	7.2	5.13	55.6041
Nakazawaea_ambrosiae_g297	587	Membrane bound Vacuolar	9.6	5.461	63.3918
Nakazawaea_ambrosiae_g3005	521	Plasma membrane	9.8	5.995	58.2808
Nakazawaea_ambrosiae_g3050	531	Plasma membrane	10	6.517	60.5091
Nakazawaea_ambrosiae_g3188	508	Plasma membrane	9.8	6.02	57.2005
Nakazawaea_ambrosiae_g3195	539	Membrane bound Vacuolar	7.4	6.634	59.3666
Nakazawaea_ambrosiae_g323	602	Plasma membrane	3.8	5.359	67.4013
Nakazawaea_ambrosiae_g3246	532	Plasma membrane	6.6	5.003	59.6122
Nakazawaea_ambrosiae_g3247	541	Membrane bound Endoplasmic reticulum	4	4.965	60.6352
Nakazawaea_ambrosiae_g3338	513	Membrane bound Vacuolar	9.9	5.486	57.0858
Nakazawaea_ambrosiae_g3339	562	Plasma membrane	7	6.927	61.9599
Nakazawaea_ambrosiae_g3363	561	Plasma membrane	9.9	5.525	62.5001
Nakazawaea_ambrosiae_g3392	593	Plasma membrane	5.4	6.008	65.9181
Nakazawaea_ambrosiae_g3480	552	Plasma membrane	9.9	7.132	61.8139
Nakazawaea_ambrosiae_g3493	1061	Plasma membrane	3	7.907	118.267
Nakazawaea_ambrosiae_g3638	543	Plasma membrane	10	7.088	60.294
Nakazawaea_ambrosiae_g3677	548	Membrane bound Endoplasmic reticulum	9.4	5.308	61.893
Nakazawaea_ambrosiae_g3684	546	Plasma membrane	3.7	5.893	61.5272
Nakazawaea_ambrosiae_g3702	431	Membrane bound Golgi	5.7	8.287	47.8434
Nakazawaea_ambrosiae_g3752	482	Plasma membrane	4.5	7.936	52.9556
Nakazawaea_ambrosiae_g3843	518	Plasma membrane	9.9	5.27	58.2071
Nakazawaea_ambrosiae_g3858	518	Plasma membrane	9.8	6.649	56.5728
Nakazawaea_ambrosiae_g39	580	Plasma membrane	6.6	5.27	63.3169
Nakazawaea_ambrosiae_g3910	613	Plasma membrane	9.9	5.588	68.5379
Nakazawaea_ambrosiae_g3981	800	Plasma membrane	9.6	4.825	87.5513
Nakazawaea_ambrosiae_g3991	527	Plasma membrane	9.9	6.634	60.0417
Nakazawaea_ambrosiae_g4039	550	Plasma membrane	9.9	5.957	61.5906
Nakazawaea_ambrosiae_g4176	1124	Membrane bound Endoplasmic reticulum	4.5	7.483	125.556
Nakazawaea_ambrosiae_g4287	544	Plasma membrane	7.3	6.3	59.9096
Nakazawaea_ambrosiae_g4330	608	Membrane bound Endoplasmic reticulum	9.9	8.58	67.4181
Nakazawaea_ambrosiae_g440	525	Plasma membrane	9.9	7.161	58.7984
Nakazawaea_ambrosiae_g443	518	Membrane bound Endoplasmic reticulum	9.9	6.81	58.4508
Nakazawaea_ambrosiae_g4557	449	Plasma membrane	8.3	8.317	50.3366
Nakazawaea_ambrosiae_g4561	558	Plasma membrane	8.2	5.13	62.9977
Nakazawaea_ambrosiae_g4568	663	Plasma membrane	9.9	5.563	72.8003
Nakazawaea_ambrosiae_g4571	513	Plasma membrane	9.7	6.478	57.2645
Nakazawaea_ambrosiae_g4576	514	Plasma membrane	9.9	7.161	56.8322
Nakazawaea_ambrosiae_g4594	529	Membrane bound Endoplasmic reticulum	9.8	6.898	58.6682
Nakazawaea_ambrosiae_g4596	562	Plasma membrane	8.5	6.839	62.7
Nakazawaea_ambrosiae_g4643	527	Plasma membrane	8.9	7.059	58.9442
Nakazawaea_ambrosiae_g465	592	Plasma membrane	9.9	5.792	67.0176
Nakazawaea_ambrosiae_g466	585	Plasma membrane	9.9	5.372	65.6103
Nakazawaea_ambrosiae_g4748	525	Plasma membrane	9.9	7.527	58.2613
Nakazawaea_ambrosiae_g5024	504	Plasma membrane	10	6.766	57.3516
Nakazawaea_ambrosiae_g5061	542	Plasma membrane	10	5.359	61.7612
Nakazawaea_ambrosiae_g5131	579	Plasma membrane	6.9	6.985	65.1971
Nakazawaea_ambrosiae_g5140	555	Plasma membrane	9.9	6.173	61.2388
Nakazawaea_ambrosiae_g5166	538	Plasma membrane	7.7	5.601	58.0479
Nakazawaea_ambrosiae_g5223	485	Membrane bound Endoplasmic reticulum	8.4	7.322	55.9233
Nakazawaea_ambrosiae_g5224	654	Plasma membrane	10	7.278	73.2519
Nakazawaea_ambrosiae_g5313	620	Membrane bound Golgi	9.4	5.041	69.0054
Nakazawaea_ambrosiae_g54	645	Plasma membrane	9.8	7.117	71.5327
Nakazawaea_ambrosiae_g5439	591	Membrane bound Vacuolar	9	5.715	64.2048
Nakazawaea_ambrosiae_g5449	498	Plasma membrane	10	6.561	54.2095
Nakazawaea_ambrosiae_g5508	597	Plasma membrane	5.7	5.27	65.4608
Nakazawaea_ambrosiae_g5516	459	Membrane bound Endoplasmic reticulum	7.5	6.033	51.0775
Nakazawaea_ambrosiae_g5520	517	Plasma membrane	10	6.576	57.6722
Nakazawaea_ambrosiae_g5531	502	Plasma membrane	7.9	5.003	55.4745
Nakazawaea_ambrosiae_g5534	508	Plasma membrane	9.9	6.109	56.5353
Nakazawaea_ambrosiae_g5542	472	Plasma membrane	7.6	7.395	52.0544
Nakazawaea_ambrosiae_g5575	593	Membrane bound Endoplasmic reticulum	4.7	6.722	67.0574
Nakazawaea_ambrosiae_g5585	585	Plasma membrane	9.8	7.98	62.9768
Nakazawaea_ambrosiae_g5611	630	Plasma membrane	10	7.673	69.6001
Nakazawaea_ambrosiae_g5617	542	Plasma membrane	8.8	8.17	62.2596
Nakazawaea_ambrosiae_g5632	558	Plasma membrane	10	6.415	64.2256
Nakazawaea_ambrosiae_g5635	529	Plasma membrane	7.9	7.439	59.2328
Nakazawaea_ambrosiae_g5647	636	Plasma membrane	6.8	5.219	70.2137
Nakazawaea_ambrosiae_g5654	495	Plasma membrane	10	6.148	53.6908
Nakazawaea_ambrosiae_g574	567	Plasma membrane	9.2	5.41	63.1049
Nakazawaea_ambrosiae_g587	591	Plasma membrane	9.9	4.825	66.1056
Nakazawaea_ambrosiae_g704	508	Membrane bound Vacuolar	5.6	5.41	55.8373
Nakazawaea_ambrosiae_g818	571	Plasma membrane	6.2	6.854	65.1006
Nakazawaea_ambrosiae_g930	541	Plasma membrane	7.8	5.855	59.6894
Nakazawaea_ambrosiae_g951	516	Plasma membrane	7.4	6.249	57.4658
Nakazawaea_ambrosiae_g958	576	Plasma membrane	7.2	5.474	63.1316
Nakazawaea_ambrosiae_g959	550	Plasma membrane	7.2	5.893	61.1296
Ogataea_ramenticola_g1007	517	Plasma membrane	3.5	7.38	57.3131
Ogataea_ramenticola_g101	839	Plasma membrane	9.9	4.838	93.4117
Ogataea_ramenticola_g1031	517	Plasma membrane	6.9	7.702	57.3086
Ogataea_ramenticola_g1073	491	Plasma membrane	9.9	5.919	54.3193
Ogataea_ramenticola_g1085	603	Plasma membrane	5.6	5.423	65.8814
Ogataea_ramenticola_g1086	558	Plasma membrane	3.3	6.722	60.5237
Ogataea_ramenticola_g1114	547	Membrane bound Endoplasmic reticulum	6.8	5.982	60.7626
Ogataea_ramenticola_g1201	632	Plasma membrane	7.6	5.537	71.4823
Ogataea_ramenticola_g122	565	Plasma membrane	7	5.232	62.7628
Ogataea_ramenticola_g1268	521	Plasma membrane	9.6	6.109	57.9331
Ogataea_ramenticola_g1351	505	Plasma membrane	7.3	8.185	57.873
Ogataea_ramenticola_g1357	514	Plasma membrane	8.6	5.995	55.9032
Ogataea_ramenticola_g1420	790	Plasma membrane	9.9	8.083	88.8647
Ogataea_ramenticola_g1545	554	Plasma membrane	9.5	5.308	60.7413
Ogataea_ramenticola_g1596	508	Membrane bound Endoplasmic reticulum	9.6	7.073	57.1471
Ogataea_ramenticola_g1614	558	Plasma membrane	9.9	7.41	63.393
Ogataea_ramenticola_g1637	516	Membrane bound Endoplasmic reticulum	9.4	8.448	59.4578
Ogataea_ramenticola_g1679	667	Membrane bound Endoplasmic reticulum	4.1	5.486	74.6365
Ogataea_ramenticola_g17	499	Plasma membrane	7.2	5.41	55.2563
Ogataea_ramenticola_g1721	501	Plasma membrane	4.9	8.624	54.9439
Ogataea_ramenticola_g1734	607	Plasma membrane	10	7.132	70.0478
Ogataea_ramenticola_g1739	510	Plasma membrane	4.7	7.468	56.9683
Ogataea_ramenticola_g1742	508	Nuclear	9.7	5.982	56.1843
Ogataea_ramenticola_g1744	545	Plasma membrane	10	7.337	60.8737
Ogataea_ramenticola_g1749	614	Plasma membrane	9.9	4.978	67.269
Ogataea_ramenticola_g1802	611	Plasma membrane	9	5.397	68.0418
Ogataea_ramenticola_g1948	560	Membrane bound Endoplasmic reticulum	8.3	8.2	62.0015
Ogataea_ramenticola_g1981	541	Plasma membrane	5.8	8.156	59.1771
Ogataea_ramenticola_g1992	711	Plasma membrane	9.8	6.033	79.7973
Ogataea_ramenticola_g2130	512	Membrane bound Mitochondrial	4.3	7.658	57.2991
Ogataea_ramenticola_g2135	532	Plasma membrane	9	5.258	59.0958
Ogataea_ramenticola_g2152	492	Membrane bound Vacuolar	5.3	6.211	53.5976
Ogataea_ramenticola_g2226	830	Plasma membrane	7.2	8.361	90.0774
Ogataea_ramenticola_g2313	538	Plasma membrane	7.6	7.424	58.8341
Ogataea_ramenticola_g2318	555	Plasma membrane	9.9	5.397	61.201
Ogataea_ramenticola_g2319	555	Plasma membrane	9.9	5.143	60.9797
Ogataea_ramenticola_g2324	525	Plasma membrane	5.6	5.334	58.38
Ogataea_ramenticola_g2331	545	Plasma membrane	9.8	8.258	62.0693
Ogataea_ramenticola_g2332	541	Plasma membrane	10	5.792	61.5341
Ogataea_ramenticola_g2343	628	Plasma membrane	9.8	5.55	68.7616
Ogataea_ramenticola_g2356	470	Membrane bound Endoplasmic reticulum	5.3	6.854	52.2191
Ogataea_ramenticola_g2459	534	Plasma membrane	7.4	6.313	60.696
Ogataea_ramenticola_g2596	471	Plasma membrane	9.9	8.273	51.1231
Ogataea_ramenticola_g2613	596	Plasma membrane	6.5	5.575	66.0242
Ogataea_ramenticola_g2663	546	Membrane bound Vacuolar	9.6	5.13	59.5268
Ogataea_ramenticola_g2677	580	Membrane bound Golgi	3.1	6.678	64.6289
Ogataea_ramenticola_g2678	495	Plasma membrane	4.1	7.585	55.1659
Ogataea_ramenticola_g2719	518	Membrane bound Endoplasmic reticulum	4.2	7.892	58.1381
Ogataea_ramenticola_g2760	539	Plasma membrane	9.5	7.732	58.8732
Ogataea_ramenticola_g2761	586	Membrane bound Vacuolar	9.5	6.3	64.0023
Ogataea_ramenticola_g2776	462	Membrane bound Endoplasmic reticulum	8.9	5.448	51.419
Ogataea_ramenticola_g2869	508	Membrane bound Endoplasmic reticulum	9.8	7.263	56.5402
Ogataea_ramenticola_g2893	552	Plasma membrane	5.9	5.321	60.3178
Ogataea_ramenticola_g2928	478	Membrane bound Lysosomal	7	6.059	54.4463
Ogataea_ramenticola_g2929	498	Membrane bound Vacuolar	7.5	5.245	55.8664
Ogataea_ramenticola_g3074	569	Plasma membrane	7.5	5.804	61.9005
Ogataea_ramenticola_g3104	739	Plasma membrane	9.8	5.118	81.9751
Ogataea_ramenticola_g3106	723	Plasma membrane	10	5.703	80.7978
Ogataea_ramenticola_g3286	525	Plasma membrane	7.8	6.211	59.1305
Ogataea_ramenticola_g3402	556	Plasma membrane	9.8	5.893	62.1923
Ogataea_ramenticola_g3404	543	Plasma membrane	10	6.338	60.15
Ogataea_ramenticola_g3427	548	Plasma membrane	10	5.461	59.5257
Ogataea_ramenticola_g3586	498	Membrane bound Vacuolar	9.9	6.122	56.0788
Ogataea_ramenticola_g3741	505	Plasma membrane	9.9	7.161	54.7882
Ogataea_ramenticola_g3760	561	Plasma membrane	6.1	5.258	61.2164
Ogataea_ramenticola_g3936	638	Plasma membrane	6.1	7.629	69.5056
Ogataea_ramenticola_g3987	528	Membrane bound Vacuolar	9.6	5.741	57.4627
Ogataea_ramenticola_g3990	508	Plasma membrane	6.4	7.629	57.2681
Ogataea_ramenticola_g4015	559	Membrane bound Vacuolar	9.3	4.952	62.3717
Ogataea_ramenticola_g4070	641	Plasma membrane	2	6.649	71.5282
Ogataea_ramenticola_g4107	545	Plasma membrane	7	6.956	60.0669
Ogataea_ramenticola_g4109	507	Plasma membrane	10	6.084	55.7314
Ogataea_ramenticola_g4112	434	Plasma membrane	9.8	6.912	47.4457
Ogataea_ramenticola_g4161	549	Plasma membrane	3.5	5.664	61.4298
Ogataea_ramenticola_g4164	571	Plasma membrane	9.8	4.622	63.8372
Ogataea_ramenticola_g4253	527	Plasma membrane	9.9	7.527	58.2816
Ogataea_ramenticola_g4265	539	Plasma membrane	9.9	6.605	60.2273
Ogataea_ramenticola_g4266	617	Membrane bound Endoplasmic reticulum	9.7	6.376	68.3594
Ogataea_ramenticola_g4356	498	Plasma membrane	9.8	5.639	55.5512
Ogataea_ramenticola_g4368	481	Membrane bound Vacuolar	9.2	8.214	52.6367
Ogataea_ramenticola_g4425	516	Plasma membrane	9.9	6.389	57.6778
Ogataea_ramenticola_g446	687	Plasma membrane	9.7	5.499	77.7182
Ogataea_ramenticola_g4554	551	Plasma membrane	9.2	5.906	61.3666
Ogataea_ramenticola_g4555	600	Plasma membrane	9.9	6.766	67.5932
Ogataea_ramenticola_g4599	625	Plasma membrane	9.1	5.461	69.5566
Ogataea_ramenticola_g4600	637	Membrane bound Endoplasmic reticulum	8.9	5.245	70.5349
Ogataea_ramenticola_g4711	582	Membrane bound Endoplasmic reticulum	6.5	7.439	62.9112
Ogataea_ramenticola_g4735	478	Plasma membrane	9.4	8.214	52.5531
Ogataea_ramenticola_g4934	548	Plasma membrane	7	5.512	60.2809
Ogataea_ramenticola_g4989	471	Plasma membrane	8.6	6.198	52.5013
Ogataea_ramenticola_g5006	523	Plasma membrane	4.5	7.688	58.9246
Ogataea_ramenticola_g508	554	Plasma membrane	9.9	5.906	61.6328
Ogataea_ramenticola_g5091	562	Plasma membrane	9.9	4.94	61.7459
Ogataea_ramenticola_g5184	561	Membrane bound Endoplasmic reticulum	4	6.678	61.6403
Ogataea_ramenticola_g5186	564	Membrane bound Endoplasmic reticulum	4.9	8.551	61.441
Ogataea_ramenticola_g5343	569	Plasma membrane	7.9	5.245	62.5076
Ogataea_ramenticola_g5403	518	Plasma membrane	7.1	6.224	57.3524
Ogataea_ramenticola_g5406	635	Plasma membrane	9.7	6.664	70.8556
Ogataea_ramenticola_g5407	507	Plasma membrane	10	5.881	55.9789
Ogataea_ramenticola_g5430	553	Plasma membrane	5.9	5.512	62.2284
Ogataea_ramenticola_g5432	481	Plasma membrane	7	7.307	53.7758
Ogataea_ramenticola_g5455	532	Membrane bound Endoplasmic reticulum	9.8	6.737	60.1482
Ogataea_ramenticola_g579	521	Plasma membrane	10	6.338	59.2236
Ogataea_ramenticola_g59	623	Membrane bound Vacuolar	9.3	6.532	68.5618
Ogataea_ramenticola_g610	489	Membrane bound Endoplasmic reticulum	5.1	7.337	55.1466
Ogataea_ramenticola_g616	492	Plasma membrane	8.9	7.541	53.4864
Ogataea_ramenticola_g625	570	Membrane bound Vacuolar	9.9	7.79	62.4961
Ogataea_ramenticola_g7	516	Plasma membrane	10	5.97	56.7921
Ogataea_ramenticola_g742	506	Plasma membrane	9.9	5.55	54.7445
Ogataea_ramenticola_g820	587	Plasma membrane	9.9	5.258	65.266
Ogataea_ramenticola_g841	568	Plasma membrane	8.7	5.385	62.1623
Ogataea_ramenticola_g842	515	Plasma membrane	10	7.819	58.0318
Ogataea_ramenticola_g994	497	Plasma membrane	9.2	6.465	55.569
Wickerhamomyces_bisporus_g1052	467	Plasma membrane	10	7.497	50.569
Wickerhamomyces_bisporus_g1128	536	Plasma membrane	7.1	6.275	59.6146
Wickerhamomyces_bisporus_g1129	574	Plasma membrane	9.8	6.338	66.712
Wickerhamomyces_bisporus_g1134	502	Membrane bound Endoplasmic reticulum	3.3	7.556	56.6288
Wickerhamomyces_bisporus_g1143	503	Plasma membrane	9.7	6.898	56.899
Wickerhamomyces_bisporus_g1210	583	Plasma membrane	7.2	8.009	63.1151
Wickerhamomyces_bisporus_g1314	571	Plasma membrane	9.1	6.249	64.2149
Wickerhamomyces_bisporus_g1330	522	Membrane bound Vacuolar	9.9	4.94	58.0168
Wickerhamomyces_bisporus_g1373	526	Plasma membrane	9.9	8.126	59.3703
Wickerhamomyces_bisporus_g1379	536	Plasma membrane	9.9	7.337	60.6284
Wickerhamomyces_bisporus_g1461	575	Plasma membrane	9.9	7.585	64.1368
Wickerhamomyces_bisporus_g1462	554	Plasma membrane	9.9	7.6	62.2758
Wickerhamomyces_bisporus_g1542	493	Plasma membrane	9.8	7.936	54.5467
Wickerhamomyces_bisporus_g1550	508	Plasma membrane	9.9	7.205	55.6279
Wickerhamomyces_bisporus_g1567	591	Plasma membrane	5.8	7.907	65.9428
Wickerhamomyces_bisporus_g1597	595	Plasma membrane	5	5.677	65.4587
Wickerhamomyces_bisporus_g1616	497	Membrane bound Endoplasmic reticulum	8.8	8.492	54.7097
Wickerhamomyces_bisporus_g1623	595	Plasma membrane	9.2	8.185	68.7253
Wickerhamomyces_bisporus_g1634	566	Plasma membrane	9.6	7.351	63.4843
Wickerhamomyces_bisporus_g1639	562	Plasma membrane	7.2	5.397	62.1821
Wickerhamomyces_bisporus_g1665	557	Plasma membrane	10	7.717	64.9663
Wickerhamomyces_bisporus_g1707	625	Plasma membrane	9.8	5.08	69.6544
Wickerhamomyces_bisporus_g1714	499	Membrane bound Endoplasmic reticulum	5	7.863	54.054
Wickerhamomyces_bisporus_g1729	485	Membrane bound Endoplasmic reticulum	8	8.507	54.5531
Wickerhamomyces_bisporus_g1756	557	Plasma membrane	4.3	8.097	63.5374
Wickerhamomyces_bisporus_g1815	538	Membrane bound Endoplasmic reticulum	8.7	5.728	62.2226
Wickerhamomyces_bisporus_g1816	540	Plasma membrane	8.3	6.693	60.8687
Wickerhamomyces_bisporus_g1817	547	Plasma membrane	5.1	7.234	61.688
Wickerhamomyces_bisporus_g1828	629	Plasma membrane	9.8	6.287	70.2011
Wickerhamomyces_bisporus_g1833	533	Plasma membrane	7.3	7.293	60.6184
Wickerhamomyces_bisporus_g1850	578	Plasma membrane	9.9	7.249	64.1124
Wickerhamomyces_bisporus_g1932	574	Plasma membrane	5.1	6.664	64.2113
Wickerhamomyces_bisporus_g2070	439	Membrane bound Endoplasmic reticulum	8.3	8.156	48.4088
Wickerhamomyces_bisporus_g2080	492	Plasma membrane	7.2	7.322	54.0337
Wickerhamomyces_bisporus_g2081	495	Plasma membrane	7.9	6.275	54.7047
Wickerhamomyces_bisporus_g2179	534	Plasma membrane	7.1	7.439	60.6734
Wickerhamomyces_bisporus_g2192	589	Plasma membrane	7.2	6.376	64.1122
Wickerhamomyces_bisporus_g2236	568	Membrane bound Vacuolar	7.1	7.351	61.9827
Wickerhamomyces_bisporus_g2257	501	Membrane bound Endoplasmic reticulum	4.4	6.287	55.9942
Wickerhamomyces_bisporus_g238	569	Plasma membrane	5.3	6.868	62.6138
Wickerhamomyces_bisporus_g239	578	Membrane bound Endoplasmic reticulum	4.6	6.693	63.6236
Wickerhamomyces_bisporus_g2404	566	Plasma membrane	10	7.322	64.0907
Wickerhamomyces_bisporus_g2445	539	Plasma membrane	10	6.389	58.7431
Wickerhamomyces_bisporus_g2506	548	Membrane bound Endoplasmic reticulum	9.9	7.102	60.8436
Wickerhamomyces_bisporus_g2556	564	Plasma membrane	4.1	7.717	62.9927
Wickerhamomyces_bisporus_g2617	567	Plasma membrane	7.6	6.084	61.4519
Wickerhamomyces_bisporus_g2650	514	Membrane bound Endoplasmic reticulum	5.1	7.819	57.0667
Wickerhamomyces_bisporus_g2693	525	Plasma membrane	9.9	6.491	58.3729
Wickerhamomyces_bisporus_g2716	587	Membrane bound Endoplasmic reticulum	8.9	8.317	65.2282
Wickerhamomyces_bisporus_g2883	521	Plasma membrane	9.8	7.527	57.0882
Wickerhamomyces_bisporus_g2884	533	Membrane bound Peroxisomal	5.6	7.614	59.8647
Wickerhamomyces_bisporus_g2888	519	Plasma membrane	6.7	6.313	56.8723
Wickerhamomyces_bisporus_g2912	585	Membrane bound Vacuolar	9	7.307	63.4374
Wickerhamomyces_bisporus_g2930	567	Plasma membrane	3.3	6.186	61.5587
Wickerhamomyces_bisporus_g2978	523	Plasma membrane	10	7.936	58.9425
Wickerhamomyces_bisporus_g2982	705	Plasma membrane	3.5	7.863	78.7311
Wickerhamomyces_bisporus_g3006	523	Plasma membrane	7.7	7.819	59.3119
Wickerhamomyces_bisporus_g3025	529	Plasma membrane	7.8	5.957	58.8809
Wickerhamomyces_bisporus_g3052	526	Membrane bound Endoplasmic reticulum	8.1	6.532	59.2338
Wickerhamomyces_bisporus_g3093	533	Membrane bound Endoplasmic reticulum	9.8	7.059	60.6907
Wickerhamomyces_bisporus_g3106	509	Plasma membrane	9.6	5.753	55.8358
Wickerhamomyces_bisporus_g3119	563	Membrane bound Endoplasmic reticulum	5.7	6.008	62.9784
Wickerhamomyces_bisporus_g325	855	Membrane bound Endoplasmic reticulum	7.8	7.029	94.2092
Wickerhamomyces_bisporus_g3304	637	Plasma membrane	9.9	8.083	70.4868
Wickerhamomyces_bisporus_g3379	546	Plasma membrane	5.6	6.971	61.259
Wickerhamomyces_bisporus_g338	590	Plasma membrane	9.9	5.995	66.3649
Wickerhamomyces_bisporus_g3419	583	Plasma membrane	9.8	7.79	66.9173
Wickerhamomyces_bisporus_g343	505	Plasma membrane	9.5	8.141	57.2538
Wickerhamomyces_bisporus_g344	565	Plasma membrane	9.9	6.44	64.9192
Wickerhamomyces_bisporus_g3454	947	Plasma membrane	4.9	5.906	105.447
Wickerhamomyces_bisporus_g349	547	Plasma membrane	10	8.126	62.5554
Wickerhamomyces_bisporus_g3519	528	Membrane bound Peroxisomal	8.5	8.156	60.0938
Wickerhamomyces_bisporus_g3520	519	Plasma membrane	10	7.6	59.4214
Wickerhamomyces_bisporus_g3521	531	Plasma membrane	9.9	7.424	60.8371
Wickerhamomyces_bisporus_g3524	545	Plasma membrane	9.9	7.497	61.4776
Wickerhamomyces_bisporus_g3576	525	Plasma membrane	9	7.293	59.2027
Wickerhamomyces_bisporus_g3683	470	Membrane bound Vacuolar	5.8	7.863	51.0103
Wickerhamomyces_bisporus_g3693	533	Membrane bound Endoplasmic reticulum	8	8.463	57.9811
Wickerhamomyces_bisporus_g3694	539	Membrane bound Endoplasmic reticulum	7.5	7.497	59.3066
Wickerhamomyces_bisporus_g375	621	Membrane bound Vacuolar	9.8	5.334	70.7976
Wickerhamomyces_bisporus_g3754	522	Plasma membrane	8.9	8.507	58.5099
Wickerhamomyces_bisporus_g3766	565	Membrane bound Endoplasmic reticulum	9.1	6.122	62.7851
Wickerhamomyces_bisporus_g3805	573	Plasma membrane	9.9	6.326	64.6116
Wickerhamomyces_bisporus_g382	536	Membrane bound Endoplasmic reticulum	8.2	6.198	59.3416
Wickerhamomyces_bisporus_g3869	511	Plasma membrane	10	8.624	55.8557
Wickerhamomyces_bisporus_g3898	512	Cytoplasmic	8.1	7.658	56.8332
Wickerhamomyces_bisporus_g3902	485	Plasma membrane	5.3	8.141	53.9042
Wickerhamomyces_bisporus_g3903	412	Membrane bound Vacuolar	9.1	9.151	44.6745
Wickerhamomyces_bisporus_g3987	562	Membrane bound Endoplasmic reticulum	5.9	6.634	63.3915
Wickerhamomyces_bisporus_g3997	480	Plasma membrane	5.8	8.551	52.4598
Wickerhamomyces_bisporus_g3999	465	Plasma membrane	5	8.141	50.7175
Wickerhamomyces_bisporus_g4090	502	Plasma membrane	10	5.97	55.8036
Wickerhamomyces_bisporus_g411	616	Membrane bound Golgi	9.3	6.122	68.6294
Wickerhamomyces_bisporus_g4112	475	Membrane bound Mitochondrial	3.9	6.186	51.2579
Wickerhamomyces_bisporus_g4227	414	Plasma membrane	9.8	6.148	45.3183
Wickerhamomyces_bisporus_g4408	485	Plasma membrane	7.1	7.337	54.1197
Wickerhamomyces_bisporus_g441	677	Plasma membrane	9.9	6.313	74.8936
Wickerhamomyces_bisporus_g4436	125	Membrane bound Vacuolar	3.1	4.546	14.0833
Wickerhamomyces_bisporus_g452	563	Plasma membrane	9.9	6.249	62.0108
Wickerhamomyces_bisporus_g4559	520	Membrane bound Endoplasmic reticulum	5.5	6.59	58.7653
Wickerhamomyces_bisporus_g4560	521	Plasma membrane	6	7.161	58.9181
Wickerhamomyces_bisporus_g4561	517	Plasma membrane	3.8	7.19	58.3049
Wickerhamomyces_bisporus_g4771	529	Plasma membrane	10	6.532	58.9151
Wickerhamomyces_bisporus_g4782	637	Plasma membrane	10	7.702	71.6164
Wickerhamomyces_bisporus_g4823	635	Plasma membrane	10	6.898	73.0103
Wickerhamomyces_bisporus_g4825	1569	Membrane bound Endoplasmic reticulum	4.5	6.3	176.424
Wickerhamomyces_bisporus_g4856	552	Membrane bound Vacuolar	3.1	7.702	61.6538
Wickerhamomyces_bisporus_g4857	487	Plasma membrane	10	8.521	55.4377
Wickerhamomyces_bisporus_g4893	545	Plasma membrane	10	7.073	60.8219
Wickerhamomyces_bisporus_g4939	568	Plasma membrane	10	7.556	66.3908
Wickerhamomyces_bisporus_g495	614	Plasma membrane	9.1	6.389	67.9924
Wickerhamomyces_bisporus_g4964	529	Membrane bound Endoplasmic reticulum	7.1	7.98	60.0546
Wickerhamomyces_bisporus_g507	574	Plasma membrane	10	7.424	65.852
Wickerhamomyces_bisporus_g5153	534	Membrane bound Peroxisomal	8.8	5.766	59.6704
Wickerhamomyces_bisporus_g5176	473	Membrane bound Endoplasmic reticulum	7.5	8.2	52.1389
Wickerhamomyces_bisporus_g5248	528	Membrane bound Golgi	8.4	6.465	61.3455
Wickerhamomyces_bisporus_g5267	562	Plasma membrane	9.9	5.397	65.6282
Wickerhamomyces_bisporus_g5278	575	Membrane bound Vacuolar	8.5	7.512	62.8088
Wickerhamomyces_bisporus_g5288	529	Plasma membrane	9.5	7.132	58.6975
Wickerhamomyces_bisporus_g5289	492	Plasma membrane	8.4	8.361	54.9997
Wickerhamomyces_bisporus_g5311	504	Plasma membrane	9.7	7.541	55.0321
Wickerhamomyces_bisporus_g5312	501	Plasma membrane	9.9	6.224	55.0431
Wickerhamomyces_bisporus_g5388	560	Plasma membrane	10	6.16	65.5412
Wickerhamomyces_bisporus_g5420	450	Membrane bound Vacuolar	6.2	7.117	50.0284
Wickerhamomyces_bisporus_g5432	322	Plasma membrane	9.9	5.258	32.3943
Wickerhamomyces_bisporus_g5444	532	Membrane bound Golgi	9.1	6.02	58.598
Wickerhamomyces_bisporus_g5478	518	Plasma membrane	9.9	7.951	56.6862
Wickerhamomyces_bisporus_g5484	365	Plasma membrane	7.8	8.536	40.3957
Wickerhamomyces_bisporus_g5486	491	Plasma membrane	7.4	6.249	54.1743
Wickerhamomyces_bisporus_g5489	520	Plasma membrane	7.1	6.262	58.5541
Wickerhamomyces_bisporus_g5493	558	Plasma membrane	6.6	5.614	62.3302
Wickerhamomyces_bisporus_g5497	525	Membrane bound Endoplasmic reticulum	3.1	8.609	58.0977
Wickerhamomyces_bisporus_g5512	542	Plasma membrane	9.9	5.766	60.3849
Wickerhamomyces_bisporus_g5514	527	Plasma membrane	5.5	6.071	59.2103
Wickerhamomyces_bisporus_g5591	245	Plasma membrane	9.9	9.238	27.2191
Wickerhamomyces_bisporus_g5596	556	Plasma membrane	6.3	7.293	61.6255
Wickerhamomyces_bisporus_g5643	568	Membrane bound Endoplasmic reticulum	8.7	8.17	65.5262
Wickerhamomyces_bisporus_g5686	376	Plasma membrane	9.3	4.711	41.2599
Wickerhamomyces_bisporus_g5710	335	Plasma membrane	8.3	8.404	36.8678
Wickerhamomyces_bisporus_g5712	281	Plasma membrane	9.8	5.143	31.1045
Wickerhamomyces_bisporus_g5725	250	Plasma membrane	10	8.843	28.0456
Wickerhamomyces_bisporus_g633	573	Membrane bound Endoplasmic reticulum	9.2	6.693	62.9497
Wickerhamomyces_bisporus_g724	723	Plasma membrane	9.9	4.736	79.0701
Wickerhamomyces_bisporus_g741	508	Plasma membrane	8.3	6.62	55.9868
Wickerhamomyces_bisporus_g804	519	Membrane bound Endoplasmic reticulum	9.2	7.132	57.7334
Wickerhamomyces_bisporus_g837	514	Plasma membrane	6.8	6.942	58.3103
Wickerhamomyces_bisporus_g888	632	Plasma membrane	5.7	7.161	69.4913
Wickerhamomyces_bisporus_g898	582	Plasma membrane	5.5	6.678	64.1023
Wickerhamomyces_bisporus_g914	593	Plasma membrane	5	6.912	65.3599
Wickerhamomyces_bisporus_g933	542	Plasma membrane	6	5.83	59.2659
Wickerhamomyces_bisporus_g960	467	Plasma membrane	5.1	5.931	51.6817
Wickerhamomyces_bisporus_g966	634	Plasma membrane	9.5	6.173	71.2986
Wickerhamomyces_bisporus_g974	548	Plasma membrane	9.9	7.732	62.7186
Wickerhamomyces_bisporus_g983	538	Plasma membrane	6.8	6.532	60.5599
	© 1999 - 2022 www.softberry.com
